# Supplementary material for: Gene transcriptional profiles in gonads of Bacillus taxa (Phasmida) with different cytological mechanisms of automictic parthenogenesis
Source: Zoological Lett. 2022 Nov 26;8:14. doi: 10.1186/s40851-022-00197-z (PMC9701443; doi:10.1186/s40851-022-00197-z)
Supplement: Supplementary file 3 — Additional file 3: Supplementary Table S1. GO-terms enrichment analysis for genes which are male gonads-biased in the bisexual species and gonads-biased in parthenogen’s gonads. Throughout the table sheets the following abbreviations are used: BRO for Bacillus rossius rossius, BAT for Bacillus atticus, BGM for Bacillus grandii maretimi, MF for Molecular Functions and BP for Biological Processes. [file 40851_2022_197_MOESM3_ESM.xlsx]

## Sheet: sex_m_up_asex_up_BAT_BP
GO.ID	Term	Annotated	Significant	Expected	Rank in Weight_Fisher	Elim_Fisher	Weight_Fisher
GO:0006434	seryl-tRNA aminoacylation	1	1	0.01	1	0.0057	0.0057
GO:0019370	leukotriene biosynthetic process	1	1	0.01	2	0.0057	0.0057
GO:1902975	mitotic DNA replication initiation	1	1	0.01	3	0.0057	0.0057
GO:0000467	exonucleolytic trimming to generate matu...	1	1	0.01	4	0.0057	0.0057
GO:0097056	selenocysteinyl-tRNA(Sec) biosynthetic p...	1	1	0.01	5	0.0057	0.0057
GO:0031087	deadenylation-independent decapping of n...	1	1	0.01	6	0.0057	0.0057
GO:0071340	skeletal muscle acetylcholine-gated chan...	1	1	0.01	7	0.0057	0.0057
GO:0019303	D-ribose catabolic process	1	1	0.01	8	0.0057	0.0057
GO:0007288	sperm axoneme assembly	1	1	0.01	9	0.0057	0.0057
GO:0060628	regulation of ER to Golgi vesicle-mediat...	2	1	0.01	10	0.0114	0.0114
GO:0016125	sterol metabolic process	4	1	0.02	11	0.0227	0.0227
GO:0006888	endoplasmic reticulum to Golgi vesicle-m...	5	1	0.03	15	0.0282	10000

## Sheet: sex_m_up_asex_up_BAT_MF
GO.ID	Term	Annotated	Significant	Expected	Rank in Weight_Fisher	Elim_Fisher	Weight_Fisher
GO:0042277	peptide binding	15	2	0.11	36	0.0048	10000
GO:0004463	leukotriene-A4 hydrolase activity	1	1	0.01	1	0.0072	0.0072
GO:0004972	NMDA glutamate receptor activity	1	1	0.01	2	0.0072	0.0072
GO:0005546	phosphatidylinositol-4 5-bisphosphate bi…	1	1	0.01	3	0.0072	0.0072
GO:0071207	histone pre-mRNA stem-loop binding	1	1	0.01	4	0.0072	0.0072
GO:0016430	tRNA (adenine-N6-)-methyltransferase act...	1	1	0.01	5	0.0072	0.0072
GO:0004828	serine-tRNA ligase activity	1	1	0.01	6	0.0072	0.0072
GO:0008176	tRNA (guanine-N7-)-methyltransferase act...	1	1	0.01	7	0.0072	0.0072
GO:0050614	delta24-sterol reductase activity	1	1	0.01	8	0.0072	0.0072
GO:0004747	ribokinase activity	1	1	0.01	9	0.0072	0.0072
GO:0004301	epoxide hydrolase activity	1	1	0.01	10	0.0072	0.0072
GO:0000246	delta24(24-1) sterol reductase activity	1	1	0.01	11	0.0072	0.0072
GO:0047485	protein N-terminus binding	2	1	0.01	14	0.0144	0.0144
GO:0008270	zinc ion binding	3	1	0.02	15	0.0216	0.0216
GO:0017137	Rab GTPase binding	4	1	0.03	16	0.0286	0.0286

## Sheet: sex_m_up_asex_up_BRO_BP
GO.ID	Term	Annotated	Significant	Expected	Rank in Weight_Fisher	Elim_Fisher	Weight_Fisher
GO:0051103	DNA ligation involved in DNA repair	2	2	0.03	1	0.00021	0.00021
GO:0000097	sulfur amino acid biosynthetic process	4	2	0.06	29	0.00124	0.02837
GO:0051606	detection of stimulus	10	2	0.15	51	0.00880	100000
GO:0031047	gene silencing by RNA	12	2	0.18	39	0.01268	0.06964
GO:0070570	regulation of neuron projection regenera...	1	1	0.01	52	0.01475	100000
GO:0070571	negative regulation of neuron projection...	1	1	0.01	53	0.01475	100000
GO:0015886	heme transport	1	1	0.01	54	0.01475	100000
GO:0046439	L-cysteine metabolic process	1	1	0.01	55	0.01475	100000
GO:0071267	L-methionine salvage	1	1	0.01	56	0.01475	100000
GO:0080182	histone H3-K4 trimethylation	1	1	0.01	2	0.01475	0.01475
GO:1901678	iron coordination entity transport	1	1	0.01	57	0.01475	100000
GO:1903564	regulation of protein localization to ci...	1	1	0.01	58	0.01475	100000
GO:1903565	negative regulation of protein localizat...	1	1	0.01	59	0.01475	100000
GO:1903567	regulation of protein localization to ci...	1	1	0.01	60	0.01475	100000
GO:1903568	negative regulation of protein localizat...	1	1	0.01	3	0.01475	0.01475
GO:0060251	regulation of glial cell proliferation	1	1	0.01	61	0.01475	100000
GO:0060253	negative regulation of glial cell prolif...	1	1	0.01	62	0.01475	100000
GO:0007620	copulation	1	1	0.01	4	0.01475	0.01475
GO:0014010	Schwann cell proliferation	1	1	0.01	63	0.01475	100000
GO:0014011	Schwann cell proliferation involved in a...	1	1	0.01	64	0.01475	100000
GO:0033089	positive regulation of T cell differenti...	1	1	0.01	5	0.01475	0.01475
GO:0014012	peripheral nervous system axon regenerat...	1	1	0.01	65	0.01475	100000
GO:0042420	dopamine catabolic process	1	1	0.01	6	0.01475	0.01475
GO:0014014	negative regulation of gliogenesis	1	1	0.01	66	0.01475	100000
GO:0042424	catecholamine catabolic process	1	1	0.01	67	0.01475	100000
GO:0042412	taurine biosynthetic process	1	1	0.01	7	0.01475	0.01475
GO:0043102	amino acid salvage	1	1	0.01	68	0.01475	100000
GO:0019336	phenol-containing compound catabolic pro...	1	1	0.01	69	0.01475	100000
GO:0097037	heme export	1	1	0.01	8	0.01475	0.01475
GO:0051571	positive regulation of histone H3-K4 met...	1	1	0.01	9	0.01475	0.01475
GO:0016048	detection of temperature stimulus	1	1	0.01	70	0.01475	100000
GO:0060245	detection of cell density	1	1	0.01	71	0.01475	100000
GO:0035281	pre-miRNA export from nucleus	1	1	0.01	10	0.01475	0.01475
GO:0019530	taurine metabolic process	1	1	0.01	72	0.01475	100000
GO:0014009	glial cell proliferation	1	1	0.01	73	0.01475	100000
GO:0031102	neuron projection regeneration	1	1	0.01	74	0.01475	100000
GO:0031103	axon regeneration	1	1	0.01	75	0.01475	100000
GO:1904376	negative regulation of protein localizat...	1	1	0.01	76	0.01475	100000
GO:0009595	detection of biotic stimulus	1	1	0.01	77	0.01475	100000
GO:0019509	L-methionine salvage from methylthioaden...	1	1	0.01	11	0.01475	0.01475
GO:0000967	rRNA 5'-end processing	1	1	0.01	78	0.01475	100000
GO:0050961	detection of temperature stimulus involv...	1	1	0.01	79	0.01475	100000
GO:0009372	quorum sensing	1	1	0.01	12	0.01475	0.01475
GO:0046513	ceramide biosynthetic process	1	1	0.01	13	0.01475	0.01475
GO:0050965	detection of temperature stimulus involv...	1	1	0.01	14	0.01475	0.01475
GO:0042795	snRNA transcription by RNA polymerase II	1	1	0.01	15	0.01475	0.01475
GO:0019450	L-cysteine catabolic process to pyruvate	1	1	0.01	80	0.01475	100000
GO:0019694	alkanesulfonate metabolic process	1	1	0.01	81	0.01475	100000
GO:0019451	L-cysteine catabolic process to pyruvate...	1	1	0.01	16	0.01475	0.01475
GO:0050951	sensory perception of temperature stimul...	1	1	0.01	82	0.01475	100000
GO:0046305	alkanesulfonate biosynthetic process	1	1	0.01	83	0.01475	100000
GO:0048681	negative regulation of axon regeneration	1	1	0.01	84	0.01475	100000
GO:1900368	regulation of RNA interference	1	1	0.01	85	0.01475	100000
GO:0043249	erythrocyte maturation	1	1	0.01	17	0.01475	0.01475
GO:0042769	DNA damage response detection of DNA da…	1	1	0.01	18	0.01475	0.01475
GO:0048679	regulation of axon regeneration	1	1	0.01	86	0.01475	100000
GO:1903035	negative regulation of response to wound...	1	1	0.01	87	0.01475	100000
GO:0010624	regulation of Schwann cell proliferation	1	1	0.01	88	0.01475	100000
GO:0042755	eating behavior	1	1	0.01	89	0.01475	100000
GO:0010626	negative regulation of Schwann cell prol...	1	1	0.01	90	0.01475	100000
GO:1905044	regulation of Schwann cell proliferation...	1	1	0.01	91	0.01475	100000
GO:1905045	negative regulation of Schwann cell prol...	1	1	0.01	19	0.01475	0.01475
GO:0006288	base-excision repair DNA ligation	1	1	0.01	92	0.01475	100000
GO:1900370	positive regulation of RNA interference	1	1	0.01	20	0.01475	0.01475
GO:0001659	temperature homeostasis	1	1	0.01	21	0.01475	0.01475
GO:0019448	L-cysteine catabolic process	1	1	0.01	93	0.01475	100000
GO:0006659	phosphatidylserine biosynthetic process	1	1	0.01	22	0.01475	0.01475
GO:0006685	sphingomyelin catabolic process	1	1	0.01	23	0.01475	0.01475
GO:0009093	cysteine catabolic process	1	1	0.01	94	0.01475	100000
GO:0019614	catechol-containing compound catabolic p...	1	1	0.01	95	0.01475	100000
GO:1904894	positive regulation of receptor signalin...	1	1	0.01	96	0.01475	100000
GO:0062149	detection of stimulus involved in sensor...	1	1	0.01	97	0.01475	100000
GO:0000480	endonucleolytic cleavage in 5'-ETS of tr...	1	1	0.01	24	0.01475	0.01475
GO:0046427	positive regulation of receptor signalin...	1	1	0.01	25	0.01475	0.01475
GO:0000256	allantoin catabolic process	1	1	0.01	26	0.01475	0.01475
GO:0002021	response to dietary excess	1	1	0.01	98	0.01475	100000
GO:0000472	endonucleolytic cleavage to generate mat...	1	1	0.01	27	0.01475	0.01475
GO:0002023	reduction of food intake in response to ...	1	1	0.01	28	0.01475	0.01475
GO:0042737	drug catabolic process	15	2	0.22	99	0.01962	100000
GO:0051704	multi-organism process	45	3	0.66	100	0.02713	100000
GO:0016458	gene silencing	18	2	0.27	101	0.02781	100000
GO:0007260	tyrosine phosphorylation of STAT protein	2	1	0.03	102	0.02929	100000
GO:0009086	methionine biosynthetic process	2	1	0.03	103	0.02929	100000
GO:0009071	serine family amino acid catabolic proce...	2	1	0.03	104	0.02929	100000
GO:0071466	cellular response to xenobiotic stimulus	2	1	0.03	105	0.02929	100000
GO:0006805	xenobiotic metabolic process	2	1	0.03	106	0.02929	100000
GO:0042509	regulation of tyrosine phosphorylation o...	2	1	0.03	30	0.02929	0.02929
GO:0050870	positive regulation of T cell activation	2	1	0.03	107	0.02929	100000
GO:0071265	L-methionine biosynthetic process	2	1	0.03	108	0.02929	100000
GO:0030218	erythrocyte differentiation	2	1	0.03	109	0.02929	100000
GO:1902107	positive regulation of leukocyte differe...	2	1	0.03	110	0.02929	100000
GO:0040020	regulation of meiotic nuclear division	2	1	0.03	31	0.02929	0.02929
GO:0045582	positive regulation of T cell differenti...	2	1	0.03	111	0.02929	100000
GO:0051569	regulation of histone H3-K4 methylation	2	1	0.03	112	0.02929	100000
GO:0014013	regulation of gliogenesis	2	1	0.03	113	0.02929	100000
GO:0046606	negative regulation of centrosome cycle	2	1	0.03	114	0.02929	100000
GO:0042417	dopamine metabolic process	2	1	0.03	115	0.02929	100000
GO:0007631	feeding behavior	2	1	0.03	116	0.02929	100000
GO:0016444	somatic cell DNA recombination	2	1	0.03	32	0.02929	0.02929
GO:0034101	erythrocyte homeostasis	2	1	0.03	117	0.02929	100000
GO:1903708	positive regulation of hemopoiesis	2	1	0.03	118	0.02929	100000
GO:1904375	regulation of protein localization to ce...	2	1	0.03	119	0.02929	100000
GO:0071356	cellular response to tumor necrosis fact...	2	1	0.03	33	0.02929	0.02929
GO:0061515	myeloid cell development	2	1	0.03	120	0.02929	100000
GO:0034471	ncRNA 5'-end processing	2	1	0.03	121	0.02929	100000
GO:0048821	erythrocyte development	2	1	0.03	122	0.02929	100000
GO:0010826	negative regulation of centrosome duplic...	2	1	0.03	34	0.02929	0.02929
GO:0051251	positive regulation of lymphocyte activa...	2	1	0.03	123	0.02929	100000
GO:0048678	response to axon injury	2	1	0.03	124	0.02929	100000
GO:1905476	negative regulation of protein localizat...	2	1	0.03	125	0.02929	100000
GO:1903039	positive regulation of leukocyte cell-ce...	2	1	0.03	126	0.02929	100000
GO:0045621	positive regulation of lymphocyte differ...	2	1	0.03	127	0.02929	100000
GO:0006684	sphingomyelin metabolic process	2	1	0.03	128	0.02929	100000
GO:0051445	regulation of meiotic cell cycle	2	1	0.03	129	0.02929	100000
GO:0060148	positive regulation of posttranscription...	2	1	0.03	130	0.02929	100000
GO:0006826	iron ion transport	2	1	0.03	131	0.02929	100000
GO:0019233	sensory perception of pain	2	1	0.03	132	0.02929	100000
GO:0043605	cellular amide catabolic process	2	1	0.03	133	0.02929	100000
GO:0000255	allantoin metabolic process	2	1	0.03	134	0.02929	100000
GO:0002262	myeloid cell homeostasis	2	1	0.03	135	0.02929	100000
GO:0010468	regulation of gene expression	123	5	1.81	136	0.03151	100000
GO:1903827	regulation of cellular protein localizat...	20	2	0.29	137	0.03391	100000
GO:0030097	hemopoiesis	21	2	0.31	138	0.03714	100000
GO:0048534	hematopoietic or lymphoid organ developm...	22	2	0.32	139	0.04049	100000
GO:0046825	regulation of protein export from nucleu...	3	1	0.04	35	0.04361	0.04361
GO:2000241	regulation of reproductive process	3	1	0.04	140	0.04361	100000
GO:0033081	regulation of T cell differentiation in ...	3	1	0.04	141	0.04361	100000
GO:0051568	histone H3-K4 methylation	3	1	0.04	142	0.04361	100000
GO:0006555	methionine metabolic process	3	1	0.04	143	0.04361	100000
GO:0044764	multi-organism cellular process	3	1	0.04	144	0.04361	100000
GO:0006534	cysteine metabolic process	3	1	0.04	145	0.04361	100000
GO:0007159	leukocyte cell-cell adhesion	3	1	0.04	146	0.04361	100000
GO:0000966	RNA 5'-end processing	3	1	0.04	147	0.04361	100000
GO:0048872	homeostasis of number of cells	3	1	0.04	148	0.04361	100000
GO:1903034	regulation of response to wounding	3	1	0.04	149	0.04361	100000
GO:1905475	regulation of protein localization to me...	3	1	0.04	150	0.04361	100000
GO:1903037	regulation of leukocyte cell-cell adhesi...	3	1	0.04	151	0.04361	100000
GO:0000098	sulfur amino acid catabolic process	3	1	0.04	152	0.04361	100000
GO:1903441	protein localization to ciliary membrane	3	1	0.04	153	0.04361	100000
GO:0006658	phosphatidylserine metabolic process	3	1	0.04	154	0.04361	100000
GO:0009301	snRNA transcription	3	1	0.04	155	0.04361	100000
GO:0034612	response to tumor necrosis factor	3	1	0.04	156	0.04361	100000
GO:0002696	positive regulation of leukocyte activat...	3	1	0.04	157	0.04361	100000
GO:0050867	positive regulation of cell activation	3	1	0.04	158	0.04361	100000
GO:0007610	behavior	23	2	0.34	48	0.04394	0.27240

## Sheet: sex_m_up_asex_up_BRO_MF
GO.ID	Term	Annotated	Significant	Expected	Rank in Weight_Fisher	Elim_Fisher	Weight_Fisher
GO:0140142	nucleocytoplasmic carrier activity	1	1	0.02	32	0.015	1000
GO:0070883	pre-miRNA binding	1	1	0.02	1	0.015	0.015
GO:0000049	tRNA binding	1	1	0.02	2	0.015	0.015
GO:0004333	fumarate hydratase activity	1	1	0.02	3	0.015	0.015
GO:0017172	cysteine dioxygenase activity	1	1	0.02	4	0.015	0.015
GO:0019841	retinol binding	1	1	0.02	5	0.015	0.015
GO:0004037	allantoicase activity	1	1	0.02	6	0.015	0.015
GO:0003882	CDP-diacylglycerol-serine O-phosphatidyl...	1	1	0.02	7	0.015	0.015
GO:0016907	G protein-coupled acetylcholine receptor...	1	1	0.02	8	0.015	0.015
GO:0046570	methylthioribulose 1-phosphate dehydrata...	1	1	0.02	9	0.015	0.015
GO:0050290	sphingomyelin phosphodiesterase D activi...	1	1	0.02	10	0.015	0.015
GO:0050291	sphingosine N-acyltransferase activity	1	1	0.02	11	0.015	0.015
GO:0010484	H3 histone acetyltransferase activity	1	1	0.02	12	0.015	0.015
GO:0005049	nuclear export signal receptor activity	1	1	0.02	13	0.015	0.015
GO:0035614	snRNA stem-loop binding	1	1	0.02	14	0.015	0.015
GO:0016429	tRNA (adenine-N1-)-methyltransferase act...	1	1	0.02	15	0.015	0.015
GO:0015226	carnitine transmembrane transporter acti...	1	1	0.02	16	0.015	0.015
GO:1990226	histone methyltransferase binding	1	1	0.02	17	0.015	0.015
GO:0016836	hydro-lyase activity	17	2	0.26	33	0.026	1000
GO:0016410	N-acyltransferase activity	18	2	0.27	34	0.029	1000
GO:0008227	G protein-coupled amine receptor activit...	2	1	0.03	35	0.030	1000
GO:0005501	retinoid binding	2	1	0.03	36	0.030	1000
GO:0015232	heme transporter activity	2	1	0.03	18	0.030	0.030
GO:0044325	ion channel binding	2	1	0.03	19	0.030	0.030
GO:0019840	isoprenoid binding	2	1	0.03	37	0.030	1000
GO:0008381	mechanosensitive ion channel activity	2	1	0.03	20	0.030	0.030
GO:0016426	tRNA (adenine) methyltransferase activit...	2	1	0.03	38	0.030	1000
GO:0035613	RNA stem-loop binding	2	1	0.03	39	0.030	1000
GO:0004767	sphingomyelin phosphodiesterase activity	2	1	0.03	21	0.030	0.030
GO:0015651	quaternary ammonium group transmembrane ...	2	1	0.03	40	0.030	1000
GO:0015464	acetylcholine receptor activity	2	1	0.03	41	0.030	1000
GO:0016835	carbon-oxygen lyase activity	19	2	0.29	42	0.032	1000
GO:0016747	transferase activity transferring acyl …	49	3	0.74	43	0.035	1000
GO:0016407	acetyltransferase activity	21	2	0.32	28	0.038	0.198
GO:0005504	fatty acid binding	3	1	0.05	22	0.045	0.045
GO:0098960	postsynaptic neurotransmitter receptor a...	3	1	0.05	44	0.045	1000
GO:0070008	serine-type exopeptidase activity	3	1	0.05	23	0.045	0.045
GO:0016813	hydrolase activity acting on carbon-nit…	3	1	0.05	45	0.045	1000
GO:0099528	G protein-coupled neurotransmitter recep...	3	1	0.05	46	0.045	1000
GO:0005215	transporter activity	134	5	2.02	47	0.045	1000

## Sheet: sex_m_up_asex_up_BP
GO.ID	Term	Annotated	Significant	Expected	Rank in Weight_Fisher	Elim_Fisher	Weight_Fisher
GO:0098535	de novo centriole assembly involved in m...	1	1	0	1	0.0043	0.0043
GO:0035999	tetrahydrofolate interconversion	1	1	0	2	0.0043	0.0043
GO:0045329	carnitine biosynthetic process	1	1	0	3	0.0043	0.0043
GO:0006348	chromatin silencing at telomere	1	1	0	4	0.0043	0.0043
GO:0016539	intein-mediated protein splicing	1	1	0	5	0.0043	0.0043
GO:0006336	DNA replication-independent nucleosome a...	1	1	0	6	0.0043	0.0043
GO:0031936	negative regulation of chromatin silenci...	1	1	0	7	0.0043	0.0043
GO:0042426	choline catabolic process	1	1	0	8	0.0043	0.0043
GO:0046599	regulation of centriole replication	2	1	0.01	9	0.0085	0.0085
GO:0006545	glycine biosynthetic process	2	1	0.01	10	0.0085	0.0085
GO:1901096	regulation of autophagosome maturation	2	1	0.01	11	0.0085	0.0085
GO:0010038	response to metal ion	9	1	0.04	12	0.0379	0.0379

## Sheet: sex_m_up_asex_up_MF
GO.ID	Term	Annotated	Significant	Expected	Rank in Weight_Fisher	Elim_Fisher	Weight_Fisher
GO:0008480	sarcosine dehydrogenase activity	1	1	0.01	1	0.006	0.006
GO:0004561	alpha-N-acetylglucosaminidase activity	1	1	0.01	2	0.006	0.006
GO:0035174	histone serine kinase activity	1	1	0.01	3	0.006	0.006
GO:0047865	dimethylglycine dehydrogenase activity	1	1	0.01	4	0.006	0.006
GO:0003721	telomerase RNA reverse transcriptase act...	1	1	0.01	5	0.006	0.006
GO:0004809	tRNA (guanine-N2-)-methyltransferase act...	1	1	0.01	6	0.006	0.006
GO:0050353	trimethyllysine dioxygenase activity	1	1	0.01	7	0.006	0.006
GO:0004066	asparagine synthase (glutamine-hydrolyzi...	2	1	0.01	8	0.012	0.012
GO:0005096	GTPase activator activity	2	1	0.01	9	0.012	0.012
GO:0005484	SNAP receptor activity	2	1	0.01	10	0.012	0.012
GO:0010485	H4 histone acetyltransferase activity	2	1	0.01	11	0.012	0.012
GO:0061733	peptide-lysine-N-acetyltransferase activ...	5	1	0.03	12	0.030	1000
GO:0004402	histone acetyltransferase activity	5	1	0.03	13	0.030	1000
GO:0016884	carbon-nitrogen ligase activity with gl…	6	1	0.04	14	0.036	1000
GO:0030695	GTPase regulator activity	6	1	0.04	15	0.036	1000
GO:0034212	peptide N-acetyltransferase activity	7	1	0.04	16	0.042	1000
