# Supplementary material for: Gene transcriptional profiles in gonads of Bacillus taxa (Phasmida) with different cytological mechanisms of automictic parthenogenesis
Source: Zoological Lett. 2022 Nov 26;8:14. doi: 10.1186/s40851-022-00197-z (PMC9701443; doi:10.1186/s40851-022-00197-z)
Supplement: Supplementary file 4 — Additional file 4: Supplementary Table S2. GO-terms enrichment analysis for genes which are not gonads-biased in the bisexual species and gonads-biased in parthenogen’s gonads. The abbreviations used are the same as in the other Supplementary tables. [file 40851_2022_197_MOESM4_ESM.xlsx]

## Sheet: sex_b_not_asex_up_BAT_BP
GO.ID	Term	Annotated	Significant	Expected	Rank in Weight_Fisher	Elim_Fisher	Weight_Fisher
GO:0007188	adenylate cyclase-modulating G protein-c...	3	2	0.03	21	0.00037	0.022
GO:0098656	anion transmembrane transport	20	3	0.23	32	0.00131	0.173
GO:0015698	inorganic anion transport	6	2	0.07	27	0.00182	0.054
GO:0015748	organophosphate ester transport	11	2	0.13	35	0.00646	1000
GO:0015711	organic anion transport	37	3	0.42	36	0.00788	1000
GO:1901264	carbohydrate derivative transport	13	2	0.15	37	0.00903	1000
GO:0010496	intercellular transport	1	1	0.01	1	0.01142	0.011
GO:0002566	somatic diversification of immune recept...	1	1	0.01	38	0.01142	1000
GO:0032410	negative regulation of transporter activ...	1	1	0.01	2	0.01142	0.011
GO:1902476	chloride transmembrane transport	1	1	0.01	3	0.01142	0.011
GO:1901028	regulation of mitochondrial outer membra...	1	1	0.01	39	0.01142	1000
GO:1901029	negative regulation of mitochondrial out...	1	1	0.01	4	0.01142	0.011
GO:0046398	UDP-glucuronate metabolic process	1	1	0.01	40	0.01142	1000
GO:0019520	aldonic acid metabolic process	1	1	0.01	41	0.01142	1000
GO:0019521	D-gluconate metabolic process	1	1	0.01	5	0.01142	0.011
GO:0015701	bicarbonate transport	1	1	0.01	6	0.01142	0.011
GO:0046963	3'-phosphoadenosine 5'-phosphosulfate tr...	1	1	0.01	42	0.01142	1000
GO:0030206	chondroitin sulfate biosynthetic process	1	1	0.01	7	0.01142	0.011
GO:0008293	torso signaling pathway	1	1	0.01	8	0.01142	0.011
GO:1902559	3'-phospho-5'-adenylyl sulfate transmemb...	1	1	0.01	9	0.01142	0.011
GO:0006065	UDP-glucuronate biosynthetic process	1	1	0.01	10	0.01142	0.011
GO:0071880	adenylate cyclase-activating adrenergic ...	1	1	0.01	11	0.01142	0.011
GO:0007362	terminal region determination	1	1	0.01	12	0.01142	0.011
GO:0071875	adrenergic receptor signaling pathway	1	1	0.01	43	0.01142	1000
GO:0007474	imaginal disc-derived wing vein specific...	1	1	0.01	13	0.01142	0.011
GO:0040018	positive regulation of multicellular org...	1	1	0.01	14	0.01142	0.011
GO:0016446	somatic hypermutation of immunoglobulin ...	1	1	0.01	15	0.01142	0.011
GO:0043615	astrocyte cell migration	1	1	0.01	16	0.01142	0.011
GO:0006751	glutathione catabolic process	1	1	0.01	17	0.01142	0.011
GO:0036085	GDP-fucose import into Golgi lumen	1	1	0.01	18	0.01142	0.011
GO:0006821	chloride transport	1	1	0.01	44	0.01142	1000
GO:0030259	lipid glycosylation	1	1	0.01	19	0.01142	0.011
GO:0051051	negative regulation of transport	15	2	0.17	45	0.01198	1000
GO:0016051	carbohydrate biosynthetic process	15	2	0.17	20	0.01198	0.012
GO:0005975	carbohydrate metabolic process	48	3	0.55	46	0.01615	1000
GO:0003002	regionalization	20	2	0.23	47	0.02095	1000
GO:0050650	chondroitin sulfate proteoglycan biosynt...	2	1	0.02	48	0.02271	1000
GO:0050654	chondroitin sulfate proteoglycan metabol...	2	1	0.02	49	0.02271	1000
GO:1905710	positive regulation of membrane permeabi...	2	1	0.02	50	0.02271	1000
GO:1902110	positive regulation of mitochondrial mem...	2	1	0.02	51	0.02271	1000
GO:0072530	purine-containing compound transmembrane...	2	1	0.02	52	0.02271	1000
GO:1901679	nucleotide transmembrane transport	2	1	0.02	53	0.02271	1000
GO:0030178	negative regulation of Wnt signaling pat...	2	1	0.02	22	0.02271	0.023
GO:0008347	glial cell migration	2	1	0.02	54	0.02271	1000
GO:1902108	regulation of mitochondrial membrane per...	2	1	0.02	55	0.02271	1000
GO:0030204	chondroitin sulfate metabolic process	2	1	0.02	56	0.02271	1000
GO:1902686	mitochondrial outer membrane permeabiliz...	2	1	0.02	57	0.02271	1000
GO:0007189	adenylate cyclase-activating G protein-c...	2	1	0.02	58	0.02271	1000
GO:0035794	positive regulation of mitochondrial mem...	2	1	0.02	59	0.02271	1000
GO:0040014	regulation of multicellular organism gro...	2	1	0.02	60	0.02271	1000
GO:0016445	somatic diversification of immunoglobuli...	2	1	0.02	61	0.02271	1000
GO:0097345	mitochondrial outer membrane permeabiliz...	2	1	0.02	62	0.02271	1000
GO:0002377	immunoglobulin production	2	1	0.02	63	0.02271	1000
GO:0090480	purine nucleotide-sugar transmembrane tr...	2	1	0.02	64	0.02271	1000
GO:0015783	GDP-fucose transmembrane transport	2	1	0.02	65	0.02271	1000
GO:0002440	production of molecular mediator of immu...	2	1	0.02	66	0.02271	1000
GO:0007389	pattern specification process	24	2	0.27	67	0.02959	1000
GO:0010823	negative regulation of mitochondrion org...	3	1	0.03	68	0.03388	1000
GO:0019933	cAMP-mediated signaling	3	1	0.03	69	0.03388	1000
GO:0006749	glutathione metabolic process	3	1	0.03	70	0.03388	1000
GO:0098661	inorganic anion transmembrane transport	3	1	0.03	71	0.03388	1000
GO:0043171	peptide catabolic process	3	1	0.03	72	0.03388	1000
GO:0034763	negative regulation of transmembrane tra...	3	1	0.03	23	0.03388	0.034
GO:0007354	zygotic determination of anterior/poster...	3	1	0.03	73	0.03388	1000
GO:0006024	glycosaminoglycan biosynthetic process	3	1	0.03	74	0.03388	1000
GO:0035264	multicellular organism growth	3	1	0.03	75	0.03388	1000
GO:0048639	positive regulation of developmental gro...	3	1	0.03	76	0.03388	1000
GO:0017121	plasma membrane phospholipid scrambling	3	1	0.03	24	0.03388	0.034
GO:0002200	somatic diversification of immune recept...	3	1	0.03	77	0.03388	1000
GO:0015931	nucleobase-containing compound transport	26	2	0.3	78	0.03437	1000
GO:0048856	anatomical structure development	297	7	3.39	33	0.04238	0.502
GO:0051187	cofactor catabolic process	4	1	0.05	79	0.04493	1000
GO:0051503	adenine nucleotide transport	4	1	0.05	80	0.04493	1000
GO:0019935	cyclic-nucleotide-mediated signaling	4	1	0.05	81	0.04493	1000
GO:0045927	positive regulation of growth	4	1	0.05	82	0.04493	1000
GO:0090559	regulation of membrane permeability	4	1	0.05	83	0.04493	1000
GO:0045332	phospholipid translocation	4	1	0.05	84	0.04493	1000
GO:0044273	sulfur compound catabolic process	4	1	0.05	85	0.04493	1000
GO:0015865	purine nucleotide transport	4	1	0.05	86	0.04493	1000
GO:0015868	purine ribonucleotide transport	4	1	0.05	87	0.04493	1000
GO:0006023	aminoglycan biosynthetic process	4	1	0.05	88	0.04493	1000
GO:0050806	positive regulation of synaptic transmis...	4	1	0.05	25	0.04493	0.045
GO:0042219	cellular modified amino acid catabolic p...	4	1	0.05	89	0.04493	1000
GO:0048813	dendrite morphogenesis	4	1	0.05	26	0.04493	0.045
GO:0046902	regulation of mitochondrial membrane per...	4	1	0.05	90	0.04493	1000

## Sheet: sex_b_not_asex_up_BAT_MF
GO.ID	Term	Annotated	Significant	Expected	Rank in Weight_Fisher	Elim_Fisher	Weight_Fisher
GO:0003979	UDP-glucose 6-dehydrogenase activity	1	1	0.01	1	0.009	0.009
GO:0008510	sodium:bicarbonate symporter activity	1	1	0.01	2	0.009	0.009
GO:0047837	D-xylose 1-dehydrogenase (NADP+) activit...	1	1	0.01	3	0.009	0.009
GO:0004994	somatostatin receptor activity	1	1	0.01	4	0.009	0.009
GO:0005229	intracellular calcium activated chloride...	1	1	0.01	5	0.009	0.009
GO:0030165	PDZ domain binding	1	1	0.01	6	0.009	0.009
GO:0042923	neuropeptide binding	1	1	0.01	7	0.009	0.009
GO:0004581	dolichyl-phosphate beta-glucosyltransfer...	1	1	0.01	8	0.009	0.009
GO:0004582	dolichyl-phosphate beta-D-mannosyltransf...	1	1	0.01	9	0.009	0.009
GO:0003839	gamma-glutamylcyclotransferase activity	1	1	0.01	10	0.009	0.009
GO:0005452	inorganic anion exchanger activity	1	1	0.01	11	0.009	0.009
GO:0004615	phosphomannomutase activity	1	1	0.01	12	0.009	0.009
GO:0001537	N-acetylgalactosamine 4-O-sulfotransfera...	1	1	0.01	13	0.009	0.009
GO:0080132	fatty acid alpha-hydroxylase activity	1	1	0.01	14	0.009	0.009
GO:0017128	phospholipid scramblase activity	1	1	0.01	15	0.009	0.009
GO:0046964	3'-phosphoadenosine 5'-phosphosulfate tr...	1	1	0.01	16	0.009	0.009
GO:0004743	pyruvate kinase activity	1	1	0.01	17	0.009	0.009
GO:0009881	photoreceptor activity	3	1	0.03	18	0.027	0.027
GO:0005227	calcium activated cation channel activit...	3	1	0.03	19	0.027	0.027
GO:0140323	solute:anion antiporter activity	5	1	0.05	22	0.044	1000
GO:0015301	anion:anion antiporter activity	5	1	0.05	20	0.044	0.044

## Sheet: sex_b_not_asex_up_BRO_BP
GO.ID	Term	Annotated	Significant	Expected	Rank in Weight_Fisher	Elim_Fisher	Weight_Fisher
GO:1901566	organonitrogen compound biosynthetic pro...	193	18	6.34	96	0.0010	10000
GO:0046415	urate metabolic process	2	2	0.07	2	0.0011	0.0011
GO:0006560	proline metabolic process	3	2	0.1	97	0.0031	10000
GO:0048814	regulation of dendrite morphogenesis	3	2	0.1	3	0.0031	0.0031
GO:0006906	vesicle fusion	10	3	0.33	98	0.0034	10000
GO:0043604	amide biosynthetic process	74	9	2.43	99	0.0055	10000
GO:0071482	cellular response to light stimulus	4	2	0.13	100	0.0061	10000
GO:0046394	carboxylic acid biosynthetic process	39	5	1.28	101	0.0080	10000
GO:0043101	purine-containing compound salvage	5	2	0.16	102	0.0100	10000
GO:0043558	regulation of translational initiation i...	5	2	0.16	103	0.0100	10000
GO:0043648	dicarboxylic acid metabolic process	16	3	0.53	104	0.0140	10000
GO:0000209	protein polyubiquitination	6	2	0.2	81	0.0146	0.1518
GO:0034754	cellular hormone metabolic process	6	2	0.2	4	0.0146	0.0146
GO:0042398	cellular modified amino acid biosyntheti...	7	2	0.23	5	0.0200	0.0200
GO:0006418	tRNA aminoacylation for protein translat...	20	3	0.66	7	0.0259	0.0259
GO:0009065	glutamine family amino acid catabolic pr...	8	2	0.26	105	0.0262	10000
GO:0043038	amino acid activation	21	3	0.69	106	0.0295	10000
GO:0043039	tRNA aminoacylation	21	3	0.69	107	0.0295	10000
GO:0090174	organelle membrane fusion	11	4	0.36	1	0.0315	0.0003
GO:0019428	allantoin biosynthetic process	1	1	0.03	8	0.0328	0.0328
GO:0035210	prepupal development	1	1	0.03	108	0.0328	10000
GO:0046874	quinolinate metabolic process	1	1	0.03	109	0.0328	10000
GO:0035526	retrograde transport plasma membrane to…	1	1	0.03	9	0.0328	0.0328
GO:0006642	triglyceride mobilization	1	1	0.03	10	0.0328	0.0328
GO:0032469	endoplasmic reticulum calcium ion homeos...	1	1	0.03	11	0.0328	0.0328
GO:0018377	protein myristoylation	1	1	0.03	110	0.0328	10000
GO:0032793	positive regulation of CREB transcriptio...	1	1	0.03	12	0.0328	0.0328
GO:0046086	adenosine biosynthetic process	1	1	0.03	111	0.0328	10000
GO:0010121	arginine catabolic process to proline vi...	1	1	0.03	13	0.0328	0.0328
GO:0051664	nuclear pore localization	1	1	0.03	112	0.0328	10000
GO:0060415	muscle tissue morphogenesis	1	1	0.03	14	0.0328	0.0328
GO:1902730	positive regulation of proteoglycan bios...	1	1	0.03	113	0.0328	10000
GO:0006169	adenosine salvage	1	1	0.03	15	0.0328	0.0328
GO:0019627	urea metabolic process	1	1	0.03	114	0.0328	10000
GO:0019628	urate catabolic process	1	1	0.03	115	0.0328	10000
GO:0010908	regulation of heparan sulfate proteoglyc...	1	1	0.03	116	0.0328	10000
GO:0010909	positive regulation of heparan sulfate p...	1	1	0.03	16	0.0328	0.0328
GO:0018008	N-terminal peptidyl-glycine N-myristoyla...	1	1	0.03	17	0.0328	0.0328
GO:0044209	AMP salvage	1	1	0.03	18	0.0328	0.0328
GO:0010133	proline catabolic process to glutamate	1	1	0.03	19	0.0328	0.0328
GO:0000050	urea cycle	1	1	0.03	20	0.0328	0.0328
GO:0060997	dendritic spine morphogenesis	1	1	0.03	21	0.0328	0.0328
GO:1904591	positive regulation of protein import	1	1	0.03	117	0.0328	10000
GO:1902914	regulation of protein polyubiquitination	1	1	0.03	118	0.0328	10000
GO:1902915	negative regulation of protein polyubiqu...	1	1	0.03	119	0.0328	10000
GO:0019896	axonal transport of mitochondrion	1	1	0.03	22	0.0328	0.0328
GO:0006148	inosine catabolic process	1	1	0.03	23	0.0328	0.0328
GO:0000290	deadenylation-dependent decapping of nuc...	1	1	0.03	24	0.0328	0.0328
GO:0033183	negative regulation of histone ubiquitin...	1	1	0.03	120	0.0328	10000
GO:1903830	magnesium ion transmembrane transport	1	1	0.03	25	0.0328	0.0328
GO:0000019	regulation of mitotic recombination	1	1	0.03	26	0.0328	0.0328
GO:1900044	regulation of protein K63-linked ubiquit...	1	1	0.03	121	0.0328	10000
GO:1900045	negative regulation of protein K63-linke...	1	1	0.03	122	0.0328	10000
GO:0036151	phosphatidylcholine acyl-chain remodelin...	1	1	0.03	27	0.0328	0.0328
GO:0007344	pronuclear fusion	1	1	0.03	28	0.0328	0.0328
GO:0018201	peptidyl-glycine modification	1	1	0.03	123	0.0328	10000
GO:0016056	rhodopsin mediated signaling pathway	1	1	0.03	124	0.0328	10000
GO:0016059	deactivation of rhodopsin mediated signa...	1	1	0.03	29	0.0328	0.0328
GO:0051865	protein autoubiquitination	1	1	0.03	30	0.0328	0.0328
GO:0009052	pentose-phosphate shunt non-oxidative b…	1	1	0.03	31	0.0328	0.0328
GO:0046532	regulation of photoreceptor cell differe...	1	1	0.03	125	0.0328	10000
GO:0035970	peptidyl-threonine dephosphorylation	1	1	0.03	32	0.0328	0.0328
GO:0042554	superoxide anion generation	1	1	0.03	33	0.0328	0.0328
GO:0046469	platelet activating factor metabolic pro...	1	1	0.03	126	0.0328	10000
GO:0042307	positive regulation of protein import in...	1	1	0.03	34	0.0328	0.0328
GO:0042573	retinoic acid metabolic process	1	1	0.03	127	0.0328	10000
GO:0070535	histone H2A K63-linked ubiquitination	1	1	0.03	128	0.0328	10000
GO:0071110	histone biotinylation	1	1	0.03	35	0.0328	0.0328
GO:0019805	quinolinate biosynthetic process	1	1	0.03	36	0.0328	0.0328
GO:1902358	sulfate transmembrane transport	1	1	0.03	37	0.0328	0.0328
GO:0006562	proline catabolic process	1	1	0.03	129	0.0328	10000
GO:0046473	phosphatidic acid metabolic process	1	1	0.03	130	0.0328	10000
GO:0061472	karyomere membrane fusion	1	1	0.03	131	0.0328	10000
GO:0034499	late endosome to Golgi transport	1	1	0.03	38	0.0328	0.0328
GO:0050774	negative regulation of dendrite morphoge...	1	1	0.03	132	0.0328	10000
GO:0050775	positive regulation of dendrite morphoge...	1	1	0.03	133	0.0328	10000
GO:0032055	negative regulation of translation in re...	1	1	0.03	134	0.0328	10000
GO:0032056	positive regulation of translation in re...	1	1	0.03	135	0.0328	10000
GO:0032057	negative regulation of translational ini...	1	1	0.03	39	0.0328	0.0328
GO:0032058	positive regulation of translational ini...	1	1	0.03	136	0.0328	10000
GO:0006529	asparagine biosynthetic process	1	1	0.03	137	0.0328	10000
GO:0009305	protein biotinylation	1	1	0.03	138	0.0328	10000
GO:0006499	N-terminal protein myristoylation	1	1	0.03	139	0.0328	10000
GO:0042478	regulation of eye photoreceptor cell dev...	1	1	0.03	40	0.0328	0.0328
GO:0006535	cysteine biosynthetic process from serin...	1	1	0.03	41	0.0328	0.0328
GO:0022400	regulation of rhodopsin mediated signali...	1	1	0.03	140	0.0328	10000
GO:2001160	regulation of histone H3-K79 methylation	1	1	0.03	141	0.0328	10000
GO:2001162	positive regulation of histone H3-K79 me...	1	1	0.03	42	0.0328	0.0328
GO:0071043	CUT metabolic process	1	1	0.03	142	0.0328	10000
GO:0034418	urate biosynthetic process	1	1	0.03	143	0.0328	10000
GO:0035073	pupariation	1	1	0.03	43	0.0328	0.0328
GO:0097359	UDP-glucosylation	1	1	0.03	44	0.0328	0.0328
GO:0071034	CUT catabolic process	1	1	0.03	45	0.0328	0.0328
GO:0000722	telomere maintenance via recombination	1	1	0.03	46	0.0328	0.0328
GO:0019493	arginine catabolic process to proline	1	1	0.03	144	0.0328	10000
GO:0019544	arginine catabolic process to glutamate	1	1	0.03	47	0.0328	0.0328
GO:0000741	karyogamy	1	1	0.03	145	0.0328	10000
GO:0048280	vesicle fusion with Golgi apparatus	1	1	0.03	146	0.0328	10000
GO:0019532	oxalate transport	1	1	0.03	48	0.0328	0.0328
GO:1901314	regulation of histone H2A K63-linked ubi...	1	1	0.03	147	0.0328	10000

## Sheet: sex_b_not_asex_up_BRO_MF
GO.ID	Term	Annotated	Significant	Expected	Rank in Weight_Fisher	Elim_Fisher	Weight_Fisher
GO:0004520	endodeoxyribonuclease activity	6	2	0.2	73	0.015	1000
GO:0016874	ligase activity	66	6	2.23	74	0.021	1000
GO:0140030	modification-dependent protein binding	8	2	0.27	75	0.028	1000
GO:0004812	aminoacyl-tRNA ligase activity	20	3	0.68	1	0.028	0.028
GO:0016875	ligase activity forming carbon-oxygen b…	20	3	0.68	76	0.028	1000
GO:0004080	biotin-[propionyl-CoA-carboxylase (ATP-h...	1	1	0.03	2	0.034	0.034
GO:1901611	phosphatidylglycerol binding	1	1	0.03	77	0.034	1000
GO:1901612	cardiolipin binding	1	1	0.03	3	0.034	0.034
GO:0005458	GDP-mannose transmembrane transporter ac...	1	1	0.03	4	0.034	0.034
GO:0050104	L-gulonate 3-dehydrogenase activity	1	1	0.03	5	0.034	0.034
GO:0004329	formate-tetrahydrofolate ligase activity	1	1	0.03	6	0.034	0.034
GO:0035497	cAMP response element binding	1	1	0.03	7	0.034	0.034
GO:0004077	biotin-[acetyl-CoA-carboxylase] ligase a...	1	1	0.03	8	0.034	0.034
GO:0003980	UDP-glucose:glycoprotein glucosyltransfe...	1	1	0.03	9	0.034	0.034
GO:0018271	biotin-protein ligase activity	1	1	0.03	78	0.034	1000
GO:0016215	acyl-CoA desaturase activity	1	1	0.03	79	0.034	1000
GO:0004502	kynurenine 3-monooxygenase activity	1	1	0.03	10	0.034	0.034
GO:0015095	magnesium ion transmembrane transporter ...	1	1	0.03	11	0.034	0.034
GO:0004018	N6-(1 2-dicarboxyethyl)AMP AMP-lyase (fu…	1	1	0.03	12	0.034	0.034
GO:0019531	oxalate transmembrane transporter activi...	1	1	0.03	13	0.034	0.034
GO:0019107	myristoyltransferase activity	1	1	0.03	80	0.034	1000
GO:0008140	cAMP response element binding protein bi...	1	1	0.03	14	0.034	0.034
GO:0070403	NAD+ binding	1	1	0.03	15	0.034	0.034
GO:0034450	ubiquitin-ubiquitin ligase activity	1	1	0.03	16	0.034	0.034
GO:0004824	lysine-tRNA ligase activity	1	1	0.03	81	0.034	1000
GO:0004825	methionine-tRNA ligase activity	1	1	0.03	82	0.034	1000
GO:0016717	oxidoreductase activity acting on paire…	1	1	0.03	83	0.034	1000
GO:0050811	GABA receptor binding	1	1	0.03	17	0.034	0.034
GO:0016744	transferase activity transferring aldeh…	1	1	0.03	18	0.034	0.034
GO:0000014	single-stranded DNA endodeoxyribonucleas...	1	1	0.03	19	0.034	0.034
GO:0016155	formyltetrahydrofolate dehydrogenase act...	1	1	0.03	20	0.034	0.034
GO:0004122	cystathionine beta-synthase activity	1	1	0.03	21	0.034	0.034
GO:0004587	ornithine-oxo-acid transaminase activity	1	1	0.03	22	0.034	0.034
GO:0004846	urate oxidase activity	1	1	0.03	23	0.034	0.034
GO:1990889	H4K20me3 modified histone binding	1	1	0.03	24	0.034	0.034
GO:0032184	SUMO polymer binding	1	1	0.03	25	0.034	0.034
GO:0000293	ferric-chelate reductase activity	1	1	0.03	26	0.034	0.034
GO:0070626	(S)-2-(5-amino-1-(5-phospho-D-ribosyl)im...	1	1	0.03	27	0.034	0.034
GO:0004830	tryptophan-tRNA ligase activity	1	1	0.03	84	0.034	1000
GO:0017050	D-erythro-sphingosine kinase activity	1	1	0.03	28	0.034	0.034
GO:0070615	nucleosome-dependent ATPase activity	1	1	0.03	29	0.034	0.034
GO:0016175	superoxide-generating NADPH oxidase acti...	1	1	0.03	30	0.034	0.034
GO:0004140	dephospho-CoA kinase activity	1	1	0.03	31	0.034	0.034
GO:0070025	carbon monoxide binding	1	1	0.03	32	0.034	0.034
GO:0008481	sphinganine kinase activity	1	1	0.03	33	0.034	0.034
GO:0004657	proline dehydrogenase activity	1	1	0.03	34	0.034	0.034
GO:0038132	neuregulin binding	1	1	0.03	35	0.034	0.034
GO:0004768	stearoyl-CoA 9-desaturase activity	1	1	0.03	36	0.034	0.034
GO:0003691	double-stranded telomeric DNA binding	1	1	0.03	37	0.034	0.034
GO:0004750	ribulose-phosphate 3-epimerase activity	1	1	0.03	38	0.034	0.034
GO:0004053	arginase activity	1	1	0.03	39	0.034	0.034
GO:0016663	oxidoreductase activity acting on other...	1	1	0.03	85	0.034	1000
GO:0031994	insulin-like growth factor I binding	1	1	0.03	40	0.034	0.034
GO:0036312	phosphatidylinositol 3-kinase regulatory...	1	1	0.03	41	0.034	0.034
GO:0004530	deoxyribonuclease I activity	1	1	0.03	42	0.034	0.034
GO:0004379	glycylpeptide N-tetradecanoyltransferase...	1	1	0.03	43	0.034	0.034

## Sheet: sex_b_not_asex_up_BP
GO.ID	Term	Annotated	Significant	Expected	Rank in Weight_Fisher	Elim_Fisher	Weight_Fisher
GO:0006465	signal peptide processing	1	1	0.01	2	0.0076	0.0076
GO:0042532	negative regulation of tyrosine phosphor...	1	1	0.01	3	0.0076	0.0076
GO:0007455	eye-antennal disc morphogenesis	1	1	0.01	4	0.0076	0.0076
GO:0006428	isoleucyl-tRNA aminoacylation	1	1	0.01	5	0.0076	0.0076
GO:0071934	thiamine transmembrane transport	1	1	0.01	6	0.0076	0.0076
GO:0008295	spermidine biosynthetic process	1	1	0.01	7	0.0076	0.0076
GO:0016024	CDP-diacylglycerol biosynthetic process	1	1	0.01	19	0.0076	10000
GO:0006777	Mo-molybdopterin cofactor biosynthetic p...	1	1	0.01	8	0.0076	0.0076
GO:0015771	trehalose transport	1	1	0.01	9	0.0076	0.0076
GO:0015884	folic acid transport	1	1	0.01	10	0.0076	0.0076
GO:0045002	double-strand break repair via single-st...	1	1	0.01	11	0.0076	0.0076
GO:0061015	snRNA import into nucleus	1	1	0.01	12	0.0076	0.0076
GO:0008645	hexose transmembrane transport	2	1	0.02	20	0.0152	10000
GO:1904659	glucose transmembrane transport	2	1	0.02	21	0.0152	10000
GO:0007478	leg disc morphogenesis	2	1	0.02	13	0.0152	0.0152
GO:0035218	leg disc development	2	1	0.02	22	0.0152	10000
GO:0046323	glucose import	2	1	0.02	14	0.0152	0.0152
GO:0015749	monosaccharide transmembrane transport	3	1	0.02	23	0.0227	10000
GO:0007602	phototransduction	3	1	0.02	15	0.0227	0.0227
GO:0034219	carbohydrate transmembrane transport	4	1	0.03	24	0.0301	10000
GO:0009583	detection of light stimulus	4	1	0.03	25	0.0301	10000
GO:0003333	amino acid transmembrane transport	5	1	0.04	16	0.0375	0.0375
GO:0010632	regulation of epithelial cell migration	5	1	0.04	17	0.0375	0.0375

## Sheet: sex_b_not_asex_up_MF
GO.ID	Term	Annotated	Significant	Expected	Rank in Weight_Fisher	Elim_Fisher	Weight_Fisher
GO:0008518	folate:anion antiporter activity	1	1	0.01	2	0.0096	0.0096
GO:0005131	growth hormone receptor binding	1	1	0.01	3	0.0096	0.0096
GO:0004822	isoleucine-tRNA ligase activity	1	1	0.01	4	0.0096	0.0096
GO:0004366	glycerol-3-phosphate O-acyltransferase a...	1	1	0.01	5	0.0096	0.0096
GO:0008269	JAK pathway signal transduction adaptor ...	1	1	0.01	6	0.0096	0.0096
GO:0015234	thiamine transmembrane transporter activ...	1	1	0.01	7	0.0096	0.0096
GO:0003943	N-acetylgalactosamine-4-sulfatase activi...	1	1	0.01	8	0.0096	0.0096
GO:0004588	orotate phosphoribosyltransferase activi...	1	1	0.01	9	0.0096	0.0096
GO:0005542	folic acid binding	1	1	0.01	22	0.0096	10000
GO:0004590	orotidine-5'-phosphate decarboxylase act...	1	1	0.01	10	0.0096	0.0096
GO:0045183	translation factor activity non-nucleic…	1	1	0.01	11	0.0096	0.0096
GO:0043422	protein kinase B binding	1	1	0.01	12	0.0096	0.0096
GO:0003680	AT DNA binding	1	1	0.01	13	0.0096	0.0096
GO:0004766	spermidine synthase activity	1	1	0.01	14	0.0096	0.0096
GO:0050220	prostaglandin-E synthase activity	1	1	0.01	15	0.0096	0.0096
GO:0005499	vitamin D binding	1	1	0.01	23	0.0096	10000
GO:0002161	aminoacyl-tRNA editing activity	2	1	0.02	16	0.0192	0.0192
GO:0005527	macrolide binding	2	1	0.02	24	0.0192	10000
GO:0005528	FK506 binding	2	1	0.02	17	0.0192	0.0192
GO:0009008	DNA-methyltransferase activity	2	1	0.02	18	0.0192	0.0192
GO:0034596	phosphatidylinositol phosphate 4-phospha...	4	1	0.04	19	0.0381	0.0381
