# Supplementary material for: Gene transcriptional profiles in gonads of Bacillus taxa (Phasmida) with different cytological mechanisms of automictic parthenogenesis
Source: Zoological Lett. 2022 Nov 26;8:14. doi: 10.1186/s40851-022-00197-z (PMC9701443; doi:10.1186/s40851-022-00197-z)
Supplement: Supplementary file 5 — Additional file 5: Supplementary Table S3. GO-terms enrichment analysis for genes which are gonads-biased in the bisexual species and not gonads-biased in parthenogen’s gonads. The abbreviations used are the same as in the other Supplementary tables. [file 40851_2022_197_MOESM5_ESM.xlsx]

## Sheet: sex_b_up_asex_not_BAT_BP
GO.ID	Term	Annotated	Significant	Expected	Rank in Weight_Fisher	Elim_Fisher	Weight_Fisher
GO:0006289	nucleotide-excision repair	5	2	0.05	1	0.0010	0.001
GO:0006259	DNA metabolic process	89	6	0.93	32	0.0071	1000
GO:0006323	DNA packaging	14	2	0.15	33	0.0088	1000
GO:0000070	mitotic sister chromatid segregation	15	2	0.16	2	0.0101	0.010
GO:0071578	zinc ion import across plasma membrane	1	1	0.01	3	0.0105	0.010
GO:0017196	N-terminal peptidyl-methionine acetylati...	1	1	0.01	4	0.0105	0.010
GO:0006297	nucleotide-excision repair DNA gap fill…	1	1	0.01	34	0.0105	1000
GO:0032288	myelin assembly	1	1	0.01	35	0.0105	1000
GO:0032289	central nervous system myelin formation	1	1	0.01	5	0.0105	0.010
GO:1903753	negative regulation of p38MAPK cascade	1	1	0.01	6	0.0105	0.010
GO:0006409	tRNA export from nucleus	1	1	0.01	7	0.0105	0.010
GO:0061098	positive regulation of protein tyrosine ...	1	1	0.01	8	0.0105	0.010
GO:1900744	regulation of p38MAPK cascade	1	1	0.01	36	0.0105	1000
GO:0099587	inorganic ion import across plasma membr...	1	1	0.01	37	0.0105	1000
GO:0000183	rDNA heterochromatin assembly	1	1	0.01	9	0.0105	0.010
GO:0046087	cytidine metabolic process	1	1	0.01	38	0.0105	1000
GO:0071431	tRNA-containing ribonucleoprotein comple...	1	1	0.01	39	0.0105	1000
GO:0010032	meiotic chromosome condensation	1	1	0.01	10	0.0105	0.010
GO:0006216	cytidine catabolic process	1	1	0.01	40	0.0105	1000
GO:0070221	sulfide oxidation using sulfide:quinone…	1	1	0.01	11	0.0105	0.010
GO:0038066	p38MAPK cascade	1	1	0.01	41	0.0105	1000
GO:0070212	protein poly-ADP-ribosylation	1	1	0.01	12	0.0105	0.010
GO:0019418	sulfide oxidation	1	1	0.01	42	0.0105	1000
GO:0009972	cytidine deamination	1	1	0.01	13	0.0105	0.010
GO:0045004	DNA replication proofreading	1	1	0.01	14	0.0105	0.010
GO:0000012	single strand break repair	1	1	0.01	15	0.0105	0.010
GO:0007076	mitotic chromosome condensation	1	1	0.01	43	0.0105	1000
GO:0098659	inorganic cation import across plasma me...	1	1	0.01	44	0.0105	1000
GO:0006261	DNA-dependent DNA replication	16	2	0.17	45	0.0115	1000
GO:0000819	sister chromatid segregation	16	2	0.17	46	0.0115	1000
GO:0051347	positive regulation of transferase activ...	17	2	0.18	26	0.0129	0.105
GO:0006260	DNA replication	19	2	0.2	47	0.0161	1000
GO:0098813	nuclear chromosome segregation	21	2	0.22	48	0.0195	1000
GO:0071577	zinc ion transmembrane transport	2	1	0.02	49	0.0208	1000
GO:0022010	central nervous system myelination	2	1	0.02	50	0.0208	1000
GO:0051031	tRNA transport	2	1	0.02	51	0.0208	1000
GO:0050731	positive regulation of peptidyl-tyrosine...	2	1	0.02	52	0.0208	1000
GO:0018206	peptidyl-methionine modification	2	1	0.02	53	0.0208	1000
GO:0097064	ncRNA export from nucleus	2	1	0.02	54	0.0208	1000
GO:0006273	lagging strand elongation	2	1	0.02	16	0.0208	0.021
GO:0070303	negative regulation of stress-activated ...	2	1	0.02	55	0.0208	1000
GO:0032873	negative regulation of stress-activated ...	2	1	0.02	56	0.0208	1000
GO:0006911	phagocytosis engulfment	2	1	0.02	17	0.0208	0.021
GO:0030261	chromosome condensation	2	1	0.02	57	0.0208	1000
GO:0032291	axon ensheathment in central nervous sys...	2	1	0.02	58	0.0208	1000
GO:0140014	mitotic nuclear division	22	2	0.23	59	0.0213	1000
GO:0007059	chromosome segregation	22	2	0.23	60	0.0213	1000
GO:0061097	regulation of protein tyrosine kinase ac...	3	1	0.03	61	0.0311	1000
GO:0046131	pyrimidine ribonucleoside metabolic proc...	3	1	0.03	62	0.0311	1000
GO:0046133	pyrimidine ribonucleoside catabolic proc...	3	1	0.03	63	0.0311	1000
GO:2000279	negative regulation of DNA biosynthetic ...	3	1	0.03	18	0.0311	0.031
GO:0014003	oligodendrocyte development	3	1	0.03	64	0.0311	1000
GO:0045005	DNA-dependent DNA replication maintenanc...	3	1	0.03	65	0.0311	1000
GO:0032508	DNA duplex unwinding	3	1	0.03	19	0.0311	0.031
GO:0006471	protein ADP-ribosylation	3	1	0.03	66	0.0311	1000
GO:0098739	import across plasma membrane	3	1	0.03	67	0.0311	1000
GO:0048709	oligodendrocyte differentiation	3	1	0.03	68	0.0311	1000
GO:0042552	myelination	3	1	0.03	69	0.0311	1000
GO:0006829	zinc ion transport	3	1	0.03	70	0.0311	1000
GO:0043085	positive regulation of catalytic activit...	28	2	0.29	71	0.0335	1000
GO:0045934	negative regulation of nucleobase-contai...	28	2	0.29	72	0.0335	1000
GO:0051172	negative regulation of nitrogen compound...	71	3	0.74	73	0.0359	1000
GO:2000113	negative regulation of cellular macromol...	31	2	0.32	74	0.0405	1000
GO:0008366	axon ensheathment	4	1	0.04	75	0.0412	1000
GO:0046135	pyrimidine nucleoside catabolic process	4	1	0.04	76	0.0412	1000
GO:0006271	DNA strand elongation involved in DNA re...	4	1	0.04	77	0.0412	1000
GO:0010324	membrane invagination	4	1	0.04	78	0.0412	1000
GO:0022616	DNA strand elongation	4	1	0.04	79	0.0412	1000
GO:0099024	plasma membrane invagination	4	1	0.04	80	0.0412	1000
GO:0006544	glycine metabolic process	4	1	0.04	20	0.0412	0.041
GO:0000387	spliceosomal snRNP assembly	4	1	0.04	21	0.0412	0.041
GO:0006474	N-terminal protein amino acid acetylatio...	4	1	0.04	81	0.0412	1000
GO:0042981	regulation of apoptotic process	32	2	0.33	82	0.0429	1000
GO:0010558	negative regulation of macromolecule bio...	33	2	0.35	83	0.0454	1000
GO:0000280	nuclear division	34	2	0.36	84	0.0479	1000
GO:0043067	regulation of programmed cell death	34	2	0.36	85	0.0479	1000

## Sheet: sex_b_up_asex_not_BAT_MF
GO.ID	Term	Annotated	Significant	Expected	Rank in Weight_Fisher	Elim_Fisher	Weight_Fisher
GO:0003677	DNA binding	45	4	0.46	23	0.00087	1.00
GO:0016799	hydrolase activity hydrolyzing N-glycos…	9	2	0.09	24	0.00341	1.00
GO:0140097	catalytic activity acting on DNA	43	3	0.44	25	0.00856	1.00
GO:0070224	sulfide:quinone oxidoreductase activity	1	1	0.01	1	0.01025	0.01
GO:0032810	sterol response element binding	1	1	0.01	2	0.01025	0.01
GO:0071208	histone pre-mRNA DCP binding	1	1	0.01	3	0.01025	0.01
GO:0005212	structural constituent of eye lens	1	1	0.01	4	0.01025	0.01
GO:0008477	purine nucleosidase activity	1	1	0.01	5	0.01025	0.01
GO:0034039	8-oxo-7 8-dihydroguanine DNA N-glycosyla...	1	1	0.01	6	0.01025	0.01
GO:0032356	oxidized DNA binding	1	1	0.01	26	0.01025	1.00
GO:0032357	oxidized purine DNA binding	1	1	0.01	7	0.01025	0.01
GO:0015643	toxic substance binding	1	1	0.01	8	0.01025	0.01
GO:0043139	5'-3' DNA helicase activity	1	1	0.01	9	0.01025	0.01
GO:0008353	RNA polymerase II CTD heptapeptide repea...	1	1	0.01	10	0.01025	0.01
GO:0003910	DNA ligase (ATP) activity	1	1	0.01	11	0.01025	0.01
GO:0004427	inorganic diphosphatase activity	1	1	0.01	12	0.01025	0.01
GO:0045027	DNA end binding	1	1	0.01	13	0.01025	0.01
GO:0003909	DNA ligase activity	1	1	0.01	27	0.01025	1.00
GO:0004126	cytidine deaminase activity	1	1	0.01	14	0.01025	0.01
GO:0051539	4 iron 4 sulfur cluster binding	1	1	0.01	15	0.01025	0.01
GO:1990837	sequence-specific double-stranded DNA bi...	21	2	0.22	19	0.01852	0.12
GO:0042803	protein homodimerization activity	2	1	0.02	16	0.02040	0.02
GO:0004596	peptide alpha-N-acetyltransferase activi...	2	1	0.02	17	0.02040	0.02
GO:0016672	oxidoreductase activity acting on a sul…	2	1	0.02	28	0.02040	1.00
GO:0003684	damaged DNA binding	2	1	0.02	29	0.02040	1.00
GO:0008534	oxidized purine nucleobase lesion DNA N-...	2	1	0.02	30	0.02040	1.00
GO:0043565	sequence-specific DNA binding	26	2	0.27	31	0.02781	1.00
GO:0003690	double-stranded DNA binding	27	2	0.28	32	0.02985	1.00
GO:0016886	ligase activity forming phosphoric este…	3	1	0.03	33	0.03045	1.00
GO:0000702	oxidized base lesion DNA N-glycosylase a...	3	1	0.03	34	0.03045	1.00
GO:0016505	peptidase activator activity involved in...	3	1	0.03	18	0.03045	0.03
GO:0042802	identical protein binding	4	1	0.04	35	0.04040	1.00
GO:0051540	metal cluster binding	4	1	0.04	36	0.04040	1.00
GO:0051536	iron-sulfur cluster binding	4	1	0.04	37	0.04040	1.00

## Sheet: sex_b_up_asex_not_BRO_BP
GO.ID	Term	Annotated	Significant	Expected	Rank in Weight_Fisher	Elim_Fisher	Weight_Fisher
GO:0040001	establishment of mitotic spindle localiz...	1	1	0	1	0.0038	0.0038
GO:0090116	C-5 methylation of cytosine	1	1	0	2	0.0038	0.0038
GO:0006610	ribosomal protein import into nucleus	1	1	0	3	0.0038	0.0038
GO:0001188	RNA polymerase I preinitiation complex a...	1	1	0	4	0.0038	0.0038
GO:0007079	mitotic chromosome movement towards spin...	1	1	0	5	0.0038	0.0038
GO:1901838	positive regulation of transcription of ...	1	1	0	6	0.0038	0.0038
GO:0006306	DNA methylation	3	2	0.01	7	0.0067	0.0067
GO:0045898	regulation of RNA polymerase II transcri...	2	1	0.01	9	0.0076	0.0076
GO:0030488	tRNA methylation	3	1	0.01	10	0.0114	0.0114
GO:0006360	transcription by RNA polymerase I	5	2	0.02	8	0.0133	0.0067
GO:0001510	RNA methylation	11	1	0.04	14	0.0412	10000
GO:0006333	chromatin assembly or disassembly	13	1	0.05	11	0.0485	0.0485

## Sheet: sex_b_up_asex_not_BRO_MF
GO.ID	Term	Annotated	Significant	Expected	Rank in Weight_Fisher	Elim_Fisher	Weight_Fisher
GO:0016428	tRNA (cytosine-5-)-methyltransferase act...	1	1	0.01	1	0.0072	0.0072
GO:0003886	DNA (cytosine-5-)-methyltransferase acti...	1	1	0.01	2	0.0072	0.0072
GO:0004315	3-oxoacyl-[acyl-carrier-protein] synthas...	1	1	0.01	3	0.0072	0.0072
GO:0004806	triglyceride lipase activity	1	1	0.01	4	0.0072	0.0072
GO:0001054	RNA polymerase I activity	1	1	0.01	5	0.0072	0.0072
GO:0004573	mannosyl-oligosaccharide glucosidase act...	1	1	0.01	6	0.0072	0.0072
GO:0008139	nuclear localization sequence binding	1	1	0.01	7	0.0072	0.0072
GO:0031995	insulin-like growth factor II binding	1	1	0.01	8	0.0072	0.0072
GO:0036374	glutathione hydrolase activity	1	1	0.01	9	0.0072	0.0072
GO:0005009	insulin-activated receptor activity	1	1	0.01	10	0.0072	0.0072
GO:0043559	insulin binding	1	1	0.01	11	0.0072	0.0072
GO:0001972	retinoic acid binding	1	1	0.01	12	0.0072	0.0072
GO:0098519	nucleotide phosphatase activity acting …	1	1	0.01	13	0.0072	0.0072
GO:0036143	kringle domain binding	1	1	0.01	14	0.0072	0.0072
GO:0051879	Hsp90 protein binding	1	1	0.01	15	0.0072	0.0072
GO:0005200	structural constituent of cytoskeleton	2	1	0.01	16	0.0144	0.0144
GO:0035064	methylated histone binding	3	1	0.02	17	0.0216	0.0216
GO:0140034	methylation-dependent protein binding	3	1	0.02	18	0.0216	10000
GO:0042393	histone binding	6	1	0.04	19	0.0427	10000

## Sheet: sex_b_up_asex_not_BP
GO.ID	Term	Annotated	Significant	Expected	Rank in Weight_Fisher	Elim_Fisher	Weight_Fisher
GO:0033499	galactose catabolic process via UDP-gala...	1	1	0.01	1	0.0076	0.0076
GO:0051131	chaperone-mediated protein complex assem...	1	1	0.01	2	0.0076	0.0076
GO:0006285	base-excision repair AP site formation	1	1	0.01	3	0.0076	0.0076
GO:0006478	peptidyl-tyrosine sulfation	1	1	0.01	4	0.0076	0.0076
GO:0032781	positive regulation of ATPase activity	1	1	0.01	5	0.0076	0.0076
GO:2000001	regulation of DNA damage checkpoint	1	1	0.01	6	0.0076	0.0076
GO:0006296	nucleotide-excision repair DNA incision…	1	1	0.01	7	0.0076	0.0076
GO:0036066	protein O-linked fucosylation	1	1	0.01	8	0.0076	0.0076
GO:1901642	nucleoside transmembrane transport	1	1	0.01	9	0.0076	0.0076
GO:0035621	ER to Golgi ceramide transport	1	1	0.01	10	0.0076	0.0076
GO:0010259	multicellular organism aging	2	1	0.02	11	0.0152	0.0152
GO:0000244	spliceosomal tri-snRNP complex assembly	2	1	0.02	12	0.0152	0.0152
GO:0071173	spindle assembly checkpoint	3	1	0.02	13	0.0227	0.0227
GO:0006303	double-strand break repair via nonhomolo...	3	1	0.02	14	0.0227	0.0227
GO:0031577	spindle checkpoint	3	1	0.02	20	0.0227	10000
GO:0007043	cell-cell junction assembly	4	1	0.03	21	0.0301	10000
GO:0000387	spliceosomal snRNP assembly	4	1	0.03	22	0.0301	10000
GO:0006505	GPI anchor metabolic process	4	1	0.03	15	0.0301	0.0301
GO:0000726	non-recombinational repair	4	1	0.03	23	0.0301	10000
GO:0043297	apical junction assembly	4	1	0.03	16	0.0301	0.0301
GO:0007568	aging	5	1	0.04	24	0.0375	10000

## Sheet: sex_b_up_asex_not_MF
GO.ID	Term	Annotated	Significant	Expected	Rank in Weight_Fisher	Elim_Fisher	Weight_Fisher
GO:0042030	ATPase inhibitor activity	1	1	0.01	1	0.0066	0.0066
GO:0046922	peptide-O-fucosyltransferase activity	1	1	0.01	2	0.0066	0.0066
GO:0008108	UDP-glucose:hexose-1-phosphate uridylylt...	1	1	0.01	3	0.0066	0.0066
GO:0001070	RNA-binding transcription regulator acti...	1	1	0.01	4	0.0066	0.0066
GO:0000703	oxidized pyrimidine nucleobase lesion DN...	1	1	0.01	5	0.0066	0.0066
GO:0008476	protein-tyrosine sulfotransferase activi...	1	1	0.01	6	0.0066	0.0066
GO:0005337	nucleoside transmembrane transporter act...	1	1	0.01	7	0.0066	0.0066
GO:0070678	preprotein binding	1	1	0.01	8	0.0066	0.0066
GO:0097001	ceramide binding	2	1	0.01	9	0.0132	0.0132
GO:0046625	sphingolipid binding	3	1	0.02	14	0.0198	10000
GO:0035258	steroid hormone receptor binding	3	1	0.02	10	0.0198	0.0198
GO:0042162	telomeric DNA binding	3	1	0.02	11	0.0198	0.0198
GO:0035257	nuclear hormone receptor binding	7	1	0.05	15	0.0456	10000
