# Supplementary material for: Gene transcriptional profiles in gonads of Bacillus taxa (Phasmida) with different cytological mechanisms of automictic parthenogenesis
Source: Zoological Lett. 2022 Nov 26;8:14. doi: 10.1186/s40851-022-00197-z (PMC9701443; doi:10.1186/s40851-022-00197-z)
Supplement: Supplementary file 6 — Additional file 6: Supplementary Table S4. GO-terms enrichment analysis for genes which are gonads-biased in bisexual species females and not gonads-biased in parthenogen’s gonads. The abbreviations used are the same as in the other Supplementary tables. [file 40851_2022_197_MOESM6_ESM.xlsx]

## Sheet: sex_f_up_asex_not_BAT_BP
GO.ID	Term	Annotated	Significant	Expected	Rank in Weight_Fisher	Elim_Fisher	Weight_Fisher
GO:1990258	histone glutamine methylation	1	1	0.01	1	0.0095	0.0095
GO:1990592	protein K69-linked ufmylation	1	1	0.01	2	0.0095	0.0095
GO:0048096	chromatin-mediated maintenance of transc...	1	1	0.01	3	0.0095	0.0095
GO:0040035	hermaphrodite genitalia development	1	1	0.01	4	0.0095	0.0095
GO:0000494	box C/D snoRNA 3'-end processing	1	1	0.01	5	0.0095	0.0095
GO:0019919	peptidyl-arginine methylation to asymme…	1	1	0.01	6	0.0095	0.0095
GO:0008587	imaginal disc-derived wing margin morpho...	1	1	0.01	7	0.0095	0.0095
GO:0061504	cyclic threonylcarbamoyladenosine biosyn...	1	1	0.01	8	0.0095	0.0095
GO:0051897	positive regulation of protein kinase B ...	1	1	0.01	9	0.0095	0.0095
GO:0007469	antennal development	1	1	0.01	10	0.0095	0.0095
GO:0061357	positive regulation of Wnt protein secre...	1	1	0.01	11	0.0095	0.0095
GO:0007480	imaginal disc-derived leg morphogenesis	1	1	0.01	12	0.0095	0.0095
GO:0010961	cellular magnesium ion homeostasis	1	1	0.01	13	0.0095	0.0095
GO:2000757	negative regulation of peptidyl-lysine a...	2	1	0.02	30	0.0189	10000
GO:0046500	S-adenosylmethionine metabolic process	2	1	0.02	14	0.0189	0.0189
GO:0035067	negative regulation of histone acetylati...	2	1	0.02	15	0.0189	0.0189
GO:1901984	negative regulation of protein acetylati...	2	1	0.02	31	0.0189	10000
GO:0034729	histone H3-K79 methylation	2	1	0.02	16	0.0189	0.0189
GO:2000779	regulation of double-strand break repair	3	1	0.03	17	0.0283	0.0283
GO:0006891	intra-Golgi vesicle-mediated transport	3	1	0.03	18	0.0283	0.0283
GO:0018205	peptidyl-lysine modification	31	2	0.29	32	0.0339	10000
GO:2000756	regulation of peptidyl-lysine acetylatio...	4	1	0.04	33	0.0375	10000
GO:0006282	regulation of DNA repair	4	1	0.04	34	0.0375	10000
GO:0035065	regulation of histone acetylation	4	1	0.04	35	0.0375	10000
GO:1901983	regulation of protein acetylation	4	1	0.04	36	0.0375	10000
GO:0006085	acetyl-CoA biosynthetic process	4	1	0.04	19	0.0375	0.0375
GO:0010906	regulation of glucose metabolic process	5	1	0.05	21	0.0467	0.0467
GO:1902749	regulation of cell cycle G2/M phase tran...	5	1	0.05	37	0.0467	10000
GO:0010389	regulation of G2/M transition of mitotic...	5	1	0.05	22	0.0467	0.0467
GO:0031057	negative regulation of histone modificat...	5	1	0.05	38	0.0467	10000
GO:0045727	positive regulation of translation	5	1	0.05	23	0.0467	0.0467
GO:0010675	regulation of cellular carbohydrate meta...	5	1	0.05	39	0.0467	10000
GO:0006732	coenzyme metabolic process	38	2	0.36	40	0.0493	10000
GO:0006790	sulfur compound metabolic process	38	2	0.36	41	0.0493	10000

## Sheet: sex_f_up_asex_not_BAT_MF
GO.ID	Term	Annotated	Significant	Expected	Rank in Weight_Fisher	Elim_Fisher	Weight_Fisher
GO:0016595	glutamate binding	1	1	0.01	2	0.006	0.00603
GO:0071566	UFM1 activating enzyme activity	1	1	0.01	3	0.006	0.00603
GO:0061503	tRNA threonylcarbamoyladenosine dehydrat...	1	1	0.01	4	0.006	0.00603
GO:0016596	thienylcyclohexylpiperidine binding	1	1	0.01	5	0.006	0.00603
GO:1990259	histone-glutamine methyltransferase acti...	1	1	0.01	14	0.006	100000
GO:0031151	histone methyltransferase activity (H3-K...	1	1	0.01	6	0.006	0.00603
GO:0017174	glycine N-methyltransferase activity	1	1	0.01	7	0.006	0.00603
GO:0035242	protein-arginine omega-N asymmetric meth...	1	1	0.01	8	0.006	0.00603
GO:0004035	alkaline phosphatase activity	1	1	0.01	9	0.006	0.00603
GO:0005524	ATP binding	2	1	0.01	10	0.012	0.01202
GO:0008469	histone-arginine N-methyltransferase act...	2	1	0.01	15	0.012	100000
GO:0070491	repressing transcription factor binding	2	1	0.01	11	0.012	0.01202
GO:0019212	phosphatase inhibitor activity	3	1	0.02	12	0.018	0.01799
GO:0031491	nucleosome binding	3	1	0.02	13	0.018	0.01799
GO:0042054	histone methyltransferase activity	8	3	0.05	1	0.029	0.00054
GO:0035639	purine ribonucleoside triphosphate bindi...	5	1	0.03	16	0.030	100000
GO:0032559	adenyl ribonucleotide binding	8	1	0.05	17	0.047	100000
GO:0003682	chromatin binding	8	1	0.05	18	0.047	100000

## Sheet: sex_f_up_asex_not_BRO_BP
GO.ID	Term	Annotated	Significant	Expected	Rank in Weight_Fisher	Elim_Fisher	Weight_Fisher				GO.ID	Term	Annotated	Significant	Expected	Rank in Weight_Fisher	Elim_Fisher	Weight_Fisher
GO:0007168	receptor guanylyl cyclase signaling path...	1	1	0.01	1	0.0057	0.0057				GO:0007168	receptor guanylyl cyclase signaling path...	1	1	0.01	1	0.0057	0.0057
GO:0008611	ether lipid biosynthetic process	1	1	0.01	2	0.0057	0.0057				GO:0008611	ether lipid biosynthetic process	1	1	0.01	2	0.0057	0.0057
GO:0009103	lipopolysaccharide biosynthetic process	1	1	0.01	3	0.0057	0.0057				GO:0009103	lipopolysaccharide biosynthetic process	1	1	0.01	3	0.0057	0.0057
GO:0006432	phenylalanyl-tRNA aminoacylation	1	1	0.01	4	0.0057	0.0057				GO:0006432	phenylalanyl-tRNA aminoacylation	1	1	0.01	4	0.0057	0.0057
GO:0006182	cGMP biosynthetic process	1	1	0.01	5	0.0057	0.0057				GO:0006182	cGMP biosynthetic process	1	1	0.01	5	0.0057	0.0057
GO:0042351	'de novo' GDP-L-fucose biosynthetic proc...	1	1	0.01	6	0.0057	0.0057				GO:0042351	'de novo' GDP-L-fucose biosynthetic proc...	1	1	0.01	6	0.0057	0.0057
GO:0043605	cellular amide catabolic process	2	1	0.01	7	0.0114	0.0114				GO:0043605	cellular amide catabolic process	2	1	0.01	7	0.0114	0.0114
GO:0019673	GDP-mannose metabolic process	2	1	0.01	8	0.0114	0.0114				GO:0019673	GDP-mannose metabolic process	2	1	0.01	8	0.0114	0.0114
GO:0072583	clathrin-dependent endocytosis	2	1	0.01	9	0.0114	0.0114				GO:0072583	clathrin-dependent endocytosis	2	1	0.01	9	0.0114	0.0114
GO:0043112	receptor metabolic process	2	1	0.01	10	0.0114	0.0114				GO:0043112	receptor metabolic process	2	1	0.01	10	0.0114	0.0114
GO:0080111	DNA demethylation	2	1	0.01	11	0.0114	0.0114				GO:0080111	DNA demethylation	2	1	0.01	11	0.0114	0.0114
GO:0072698	protein localization to microtubule cyto...	2	1	0.01	12	0.0114	0.0114				GO:0072698	protein localization to microtubule cyto...	2	1	0.01	12	0.0114	0.0114
GO:0048488	synaptic vesicle endocytosis	3	1	0.02	14	0.0170	0.0170				GO:0044380	protein localization to cytoskeleton	2	1	0.01	20	0.0114	10000
GO:0006614	SRP-dependent cotranslational protein ta...	3	1	0.02	15	0.0170	0.0170				GO:0048488	synaptic vesicle endocytosis	3	1	0.02	13	0.0170	0.0170
GO:0009200	deoxyribonucleoside triphosphate metabol...	4	1	0.02	18	0.0226	0.0226				GO:0006614	SRP-dependent cotranslational protein ta...	3	1	0.02	14	0.0170	0.0170
GO:0009263	deoxyribonucleotide biosynthetic process	5	1	0.03	22	0.0282	0.0282				GO:0035510	DNA dealkylation	3	1	0.02	21	0.0170	10000
GO:0048511	rhythmic process	8	1	0.05	31	0.0448	0.0448				GO:0140238	presynaptic endocytosis	3	1	0.02	22	0.0170	10000
											GO:0009200	deoxyribonucleoside triphosphate metabol...	4	1	0.02	15	0.0227	0.0227
											GO:0006613	cotranslational protein targeting to mem...	4	1	0.02	23	0.0227	10000
											GO:0045047	protein targeting to ER	4	1	0.02	24	0.0227	10000
											GO:0072599	establishment of protein localization to...	4	1	0.02	25	0.0227	10000
											GO:0009263	deoxyribonucleotide biosynthetic process	5	1	0.03	16	0.0282	0.0282
											GO:0044728	DNA methylation or demethylation	5	1	0.03	26	0.0282	10000
											GO:0033365	protein localization to organelle	50	2	0.29	27	0.0314	10000
											GO:0006304	DNA modification	6	1	0.03	28	0.0338	10000
											GO:0036465	synaptic vesicle recycling	6	1	0.03	29	0.0338	10000
											GO:0070972	protein localization to endoplasmic reti...	6	1	0.03	30	0.0338	10000
											GO:0006898	receptor-mediated endocytosis	6	1	0.03	31	0.0338	10000
											GO:0009262	deoxyribonucleotide metabolic process	7	1	0.04	32	0.0393	10000
											GO:0006612	protein targeting to membrane	7	1	0.04	33	0.0393	10000
											GO:0048511	rhythmic process	8	1	0.05	17	0.0448	0.0448

## Sheet: sex_f_up_asex_not_BRO_MF
GO.ID	Term	Annotated	Significant	Expected	Rank in Weight_Fisher	Elim_Fisher	Weight_Fisher
GO:0004383	guanylate cyclase activity	1	1	0.01	1	0.0054	0.0054
GO:0070573	metallodipeptidase activity	1	1	0.01	2	0.0054	0.0054
GO:0030942	endoplasmic reticulum signal peptide bin...	1	1	0.01	3	0.0054	0.0054
GO:0004826	phenylalanine-tRNA ligase activity	1	1	0.01	4	0.0054	0.0054
GO:0008312	7S RNA binding	1	1	0.01	5	0.0054	0.0054
GO:0016941	natriuretic peptide receptor activity	1	1	0.01	6	0.0054	0.0054
GO:0052634	C-19 gibberellin 2-beta-dioxygenase acti...	1	1	0.01	7	0.0054	0.0054
GO:0052635	C-20 gibberellin 2-beta-dioxygenase acti...	1	1	0.01	8	0.0054	0.0054
GO:0003924	GTPase activity	1	1	0.01	9	0.0054	0.0054
GO:0004748	ribonucleoside-diphosphate reductase act...	1	1	0.01	10	0.0054	0.0054
GO:0008609	alkylglycerone-phosphate synthase activi...	1	1	0.01	11	0.0054	0.0054
GO:0008446	GDP-mannose 4 6-dehydratase activity	1	1	0.01	12	0.0054	0.0054
GO:0019798	procollagen-proline dioxygenase activity	2	1	0.01	13	0.0108	0.0108
GO:0019003	GDP binding	2	1	0.01	14	0.0108	0.0108
GO:0005525	GTP binding	3	1	0.02	15	0.0162	0.0162
GO:0031543	peptidyl-proline dioxygenase activity	3	1	0.02	19	0.0162	10000
GO:0001883	purine nucleoside binding	4	1	0.02	20	0.0215	10000
GO:0032550	purine ribonucleoside binding	4	1	0.02	21	0.0215	10000
GO:0035639	purine ribonucleoside triphosphate bindi...	5	1	0.03	22	0.0269	10000
GO:0001882	nucleoside binding	5	1	0.03	23	0.0269	10000
GO:0015662	ion transmembrane transporter activity …	5	1	0.03	16	0.0269	0.0269
GO:0032549	ribonucleoside binding	5	1	0.03	24	0.0269	10000
GO:0032561	guanyl ribonucleotide binding	6	1	0.03	25	0.0322	10000
GO:0019001	guanyl nucleotide binding	7	1	0.04	26	0.0374	10000
GO:0042562	hormone binding	9	1	0.05	17	0.0479	0.0479

## Sheet: sex_f_up_asex_not_BP
GO.ID	Term	Annotated	Significant	Expected	Rank in Weight_Fisher	Elim_Fisher	Weight_Fisher
GO:0010637	negative regulation of mitochondrial fus...	1	1	0.01	1	0.0057	0.0057
GO:0019254	carnitine metabolic process CoA-linked	1	1	0.01	2	0.0057	0.0057
GO:0051791	medium-chain fatty acid metabolic proces...	1	1	0.01	3	0.0057	0.0057
GO:0070206	protein trimerization	1	1	0.01	4	0.0057	0.0057
GO:0097310	cap2 mRNA methylation	1	1	0.01	5	0.0057	0.0057
GO:0022417	protein maturation by protein folding	1	1	0.01	6	0.0057	0.0057
GO:1901532	regulation of hematopoietic progenitor c...	1	1	0.01	7	0.0057	0.0057
GO:2000648	positive regulation of stem cell prolife...	1	1	0.01	8	0.0057	0.0057
GO:1904381	Golgi apparatus mannose trimming	1	1	0.01	9	0.0057	0.0057
GO:1902033	regulation of hematopoietic stem cell pr...	2	1	0.01	10	0.0114	0.0114
GO:0000463	maturation of LSU-rRNA from tricistronic...	2	1	0.01	11	0.0114	0.0114
GO:0042254	ribosome biogenesis	31	2	0.18	19	0.0127	10000
GO:0016082	synaptic vesicle priming	3	1	0.02	12	0.0170	0.0170
GO:0071425	hematopoietic stem cell proliferation	3	1	0.02	20	0.0170	10000
GO:0042058	regulation of epidermal growth factor re...	4	1	0.02	13	0.0227	0.0227
GO:1901184	regulation of ERBB signaling pathway	4	1	0.02	21	0.0227	10000
GO:0000470	maturation of LSU-rRNA	4	1	0.02	22	0.0227	10000
GO:0007173	epidermal growth factor receptor signali...	5	1	0.03	23	0.0282	10000
GO:0038127	ERBB signaling pathway	6	1	0.03	24	0.0338	10000
GO:0006898	receptor-mediated endocytosis	6	1	0.03	14	0.0338	0.0338
GO:0022613	ribonucleoprotein complex biogenesis	52	2	0.3	25	0.0338	10000
GO:0016079	synaptic vesicle exocytosis	7	1	0.04	26	0.0393	10000
GO:0042273	ribosomal large subunit biogenesis	7	1	0.04	27	0.0393	10000
GO:0099643	signal release from synapse	8	1	0.05	28	0.0448	10000
GO:0140029	exocytic process	8	1	0.05	29	0.0448	10000
GO:0007269	neurotransmitter secretion	8	1	0.05	30	0.0448	10000
GO:0042274	ribosomal small subunit biogenesis	8	1	0.05	15	0.0448	0.0448

## Sheet: sex_f_up_asex_not_MF
GO.ID	Term	Annotated	Significant	Expected	Rank in Weight_Fisher	Elim_Fisher	Weight_Fisher
GO:0031177	phosphopantetheine binding	1	1	0.01	1	0.006	0.006
GO:0070991	medium-chain-acyl-CoA dehydrogenase acti...	1	1	0.01	2	0.006	0.006
GO:0070524	11-beta-hydroxysteroid dehydrogenase (NA...	1	1	0.01	3	0.006	0.006
GO:0034189	very-low-density lipoprotein particle bi...	1	1	0.01	4	0.006	0.006
GO:0047874	dolichyldiphosphatase activity	1	1	0.01	5	0.006	0.006
GO:0005041	low-density lipoprotein particle recepto...	1	1	0.01	6	0.006	0.006
GO:0008650	rRNA (uridine-2'-O-)-methyltransferase a...	1	1	0.01	7	0.006	0.006
GO:0004556	alpha-amylase activity	1	1	0.01	8	0.006	0.006
GO:0070742	C2H2 zinc finger domain binding	1	1	0.01	9	0.006	0.006
GO:0030229	very-low-density lipoprotein particle re...	1	1	0.01	10	0.006	0.006
GO:0038025	reelin receptor activity	1	1	0.01	11	0.006	0.006
GO:0034185	apolipoprotein binding	2	1	0.01	12	0.012	0.012
GO:0008187	poly-pyrimidine tract binding	2	1	0.01	13	0.012	0.012
GO:0030971	receptor tyrosine kinase binding	2	1	0.01	14	0.012	0.012
GO:1990782	protein tyrosine kinase binding	2	1	0.01	17	0.012	1000
GO:0003964	RNA-directed DNA polymerase activity	3	1	0.02	15	0.018	0.018
GO:0034061	DNA polymerase activity	4	1	0.02	18	0.024	1000
GO:0003727	single-stranded RNA binding	4	1	0.02	19	0.024	1000
