# Supplementary material for: Gene transcriptional profiles in gonads of Bacillus taxa (Phasmida) with different cytological mechanisms of automictic parthenogenesis
Source: Zoological Lett. 2022 Nov 26;8:14. doi: 10.1186/s40851-022-00197-z (PMC9701443; doi:10.1186/s40851-022-00197-z)
Supplement: Supplementary file 7 — Additional file 7: Supplementary Table S5. Results of the branch-site analysis using codeml of the candidate genes for parallel sequence modifications. The analysis was carried out separately for each species and using the alignment generated by PSI-Coffee; additional cross-validation was carried out using aBSREL. The abbreviations used are the same as in the other Supplementary tables. [file 40851_2022_197_MOESM7_ESM.xlsx]

## Sheet: codeml P. philippinicum
OG	branch_model_g	site_model_g	model_g_np	model_g_LnL	branch_model_a	site_model_a	model_a_np	model_a_LnL	p.value	significance	sites BEB > 0.95
OG0003097	2	2	4	-1884.15	2	2	5	-1884.15	1	n/s	0
OG0004336	2	2	4	-2459.35	2	2	5	-2459.35	1	n/s	0
OG0004353	2	2	4	-2161.78	2	2	5	-2161.78	1	n/s	0
OG0005196	2	2	4	-2459.84	2	2	5	-2459.84	1	n/s	0
OG0005237	2	2	4	-10380.9	2	2	5	-10380.9	1	n/s	0
OG0006021	2	2	4	-1880.03	2	2	5	-1880.03	1	n/s	0

## Sheet: codeml B. grandiii
OG	branch_model_g	site_model_g	model_g_np	model_g_LnL	branch_model_a	site_model_a	model_a_np	model_a_LnL	p.value	significance	sites BEB > 0.95
OG0003097	2	2	4	-1884.25	2	2	5	-1884.25	0.9845	n/s	0
OG0004336	2	2	4	-2459.35	2	2	5	-2459.35	0.9989	n/s	0
OG0004353	2	2	4	-2161.78	2	2	5	-2161.78	1	n/s	0
OG0005196	2	2	4	-2459.82	2	2	5	-2459.79	0.8153	n/s	0
OG0005237	2	2	4	-10394.6	2	2	5	-10394.6	1	n/s	0
OG0006021	2	2	4	-1879.89	2	2	5	-1879.89	1	n/s	0

## Sheet: codeml B. atticus
OG	branch_model_g	site_model_g	model_g_np	model_g_LnL	branch_model_a	site_model_a	model_a_np	model_a_LnL	p.value	significance	sites BEB > 0.95
OG0003097	2	2	4	1880.84	2	2	5	-1868.75	0	***	7
OG0004336	2	2	4	2450.72	2	2	5	-2419.33	0	***	14
OG0004353	2	2	4	2158.6	2	2	5	-2113.13	0	***	22
OG0005196	2	2	4	2459.84	2	2	5	-2451.52	0	***	2
OG0005237	2	2	4	10394.6	2	2	5	-10384.3	0	***	1
OG0006021	2	2	4	1872.86	2	2	5	-1867.18	0.0007	***	3

## Sheet: codeml B. rossius
OG	branch_model_g	site_model_g	model_g_np	model_g_LnL	branch_model_a	site_model_a	model_a_np	model_a_LnL	p.value	significance	sites BEB > 0.95
OG0003097	2	2	4	-1880.2	2	2	5	-1848.5	0	***	12
OG0004336	2	2	4	-2457.81	2	2	5	-2446.54	0	***	2
OG0004353	2	2	4	-2158.76	2	2	5	-2150.07	0	***	8
OG0005196	2	2	4	-2459.81	2	2	5	-2450.29	0	***	2
OG0005237	2	2	4	-10394.6	2	2	5	-10355.2	0	***	10
OG0006021	2	2	4	-1875.95	2	2	5	-1867.42	0	***	3

## Sheet: aBSREL
OG	branch	B	LRT	test pval	Uncorrected p-value	ω distribution over sites	model	AICC	log L	Parameters
OG0003097	BAT	0.0000	505584	0.0000	0.0000	ω1 = 0.00 (88%)	Nucleotide GTR	3532.73	-1908.08	13
						ω2 = 9090 (12%)	Baseline MG94xREV	3532.73	-1817.69	24
	BRO	0.0000	672427	0.0000	0.0000	ω1 = 0.00390 (91%)	Full adaptive model	3532.73	-1737.48	28
						ω2 = 77.0 (9.4%)
OG0004336	BAT	0.0000	818758	0.0000	0.0000	ω1 = 1.00 (92%)	Nucleotide GTR	4514.05	-2430.48	13
						ω2 = 1560 (7.8%)	Baseline MG94xREV	4514.05	-2286.23	22
	BRO	0.0000	153003	0.0002	0.0002	ω1 = 0.314 (97%)	Full adaptive model	4514.05	-2230.42	26
						ω2 = 38.5 (2.8%)
OG0004353	BAT	0.0000	1098904	0.0000	0.0000	ω1 = 1.00 (83%)	Nucleotide GTR	3963.27	-2119.48	13
						ω2 = 248 (17%)	Baseline MG94xREV	3963.27	-2036.12	24
	BRO	0.0000	479798	0.0000	0.0000	ω1 = 0.675 (79%)	Full adaptive model	3963.27	-1952.73	28
						ω2 = 100000 (21%)
OG0005196	BAT	0.0000	0.0000	10000	10000	ω1 = 0.571 (100%)	Nucleotide GTR	4696.41	-2492.04	13
	BRO	0.0000	0.0000	10000	10000	ω1 = 0.103 (100%)	Baseline MG94xREV	4696.41	-2375.89	24
							Full adaptive model	4696.41	-2321.68	26
OG0005237	BRO	0.0000	1240444	0.0000	0.0000	ω1 = 0.463 (96%)	Nucleotide GTR	19909.43	-10321.40	13
						ω2 = 409 (4.5%)	Baseline MG94xREV	19909.43	-10062.53	22
	BAT	0.0000	124331	0.0007	0.0007	ω1 = 0.489 (99%)	Full adaptive model	19909.43	-9924.53	30
						ω2 = 73.3 (0.64%)
OG0006021	BAT	0.0000	249177	0.0000	0.0000	ω1 = 0.171 (94%)	Nucleotide GTR	3594.21	-1955.71	13
						ω2 = 100000 (5.8%)	Baseline MG94xREV	3594.21	-1806.19	22
	BRO	0.0000	221671	0.0000	0.0000	ω1 = 0.214 (96%)	Full adaptive model	3594.21	-1770.37	26
						ω2 = 100000 (4.0%)
