# Supplementary material for: Gene transcriptional profiles in gonads of Bacillus taxa (Phasmida) with different cytological mechanisms of automictic parthenogenesis
Source: Zoological Lett. 2022 Nov 26;8:14. doi: 10.1186/s40851-022-00197-z (PMC9701443; doi:10.1186/s40851-022-00197-z)
Supplement: Supplementary file 8 — Additional file 8: Supplementary Table S6. GO-terms enrichment analysis of candidate genes for species-specific instances of positive selection in the two parthenogens. The abbreviations used are the same as in the other Supplementary tables. [file 40851_2022_197_MOESM8_ESM.xlsx]

## Sheet: BAT_pos_BP
GO.ID	Term	Annotated	Significant	Expected	Rank in Weight_Fisher	Elim_Fisher	Weight_Fisher
GO:0044264	cellular polysaccharide metabolic proces...	10	3	0.3	1	0.0027	0.0027
GO:0045595	regulation of cell differentiation	41	5	1.23	40	0.0067	0.0845
GO:0002682	regulation of immune system process	30	4	0.9	121	0.0112	10000
GO:0002683	negative regulation of immune system pro...	6	2	0.18	2	0.0123	0.0123
GO:0033692	cellular polysaccharide biosynthetic pro...	6	2	0.18	122	0.0123	10000
GO:0000271	polysaccharide biosynthetic process	7	2	0.21	123	0.0169	10000
GO:1903706	regulation of hemopoiesis	7	2	0.21	124	0.0169	10000
GO:0097485	neuron projection guidance	8	2	0.24	3	0.0220	0.0220
GO:0006974	cellular response to DNA damage stimulus	55	5	1.65	101	0.0226	0.7199
GO:0034660	ncRNA metabolic process	78	6	2.34	125	0.0271	10000
GO:2001020	regulation of response to DNA damage sti...	9	2	0.27	71	0.0278	0.1895
GO:0034637	cellular carbohydrate biosynthetic proce...	9	2	0.27	126	0.0278	10000
GO:0006935	chemotaxis	12	2	0.36	127	0.0481	10000
GO:0042330	taxis	12	2	0.36	128	0.0481	10000
GO:0033554	cellular response to stress	113	7	3.39	107	0.0491	0.8646
GO:0016070	RNA metabolic process	214	11	6.41	129	0.0494	10000

## Sheet: BAT_pos_MF
GO.ID	Term	Annotated	Significant	Expected	Rank in Weight_Fisher	Elim_Fisher	Weight_Fisher
GO:0019783	ubiquitin-like protein-specific protease...	6	2	0.18	1	0.013	0.013
GO:0003723	RNA binding	54	5	1.66	66	0.023	0.716
GO:0004857	enzyme inhibitor activity	22	3	0.68	34	0.028	0.091
GO:0016893	endonuclease activity active with eithe…	9	2	0.28	74	0.029	1000
GO:0008234	cysteine-type peptidase activity	11	2	0.34	75	0.043	1000
GO:0140098	catalytic activity acting on RNA	86	6	2.64	76	0.045	1000

## Sheet: BRO_pos_BP
GO.ID	Term	Annotated	Significant	Expected	Rank in Weight_Fisher	Elim_Fisher	Weight_Fisher
GO:0031929	TOR signaling	6	3	0.29	2	0.0021	0.0068
GO:0006879	cellular iron ion homeostasis	2	2	0.1	1	0.0024	0.0024
GO:0031112	positive regulation of microtubule polym...	3	2	0.15	3	0.0069	0.0069
GO:0046113	nucleobase catabolic process	3	2	0.15	4	0.0069	0.0069
GO:0071229	cellular response to acid chemical	4	2	0.2	6	0.0134	0.0134
GO:0006284	base-excision repair	4	2	0.2	7	0.0134	0.0134
GO:0007019	microtubule depolymerization	4	2	0.2	8	0.0134	0.0134
GO:0043244	regulation of protein-containing complex...	11	3	0.54	5	0.0141	0.0132
GO:0044267	cellular protein metabolic process	317	24	15.53	199	0.0156	0.7863
GO:0031329	regulation of cellular catabolic process	32	5	1.57	244	0.0179	10000
GO:0051223	regulation of protein transport	22	4	1.08	245	0.0201	10000
GO:0090087	regulation of peptide transport	22	4	1.08	246	0.0201	10000
GO:0006998	nuclear envelope organization	5	2	0.25	79	0.0216	0.1388
GO:0006144	purine nucleobase metabolic process	5	2	0.25	9	0.0216	0.0216
GO:0032006	regulation of TOR signaling	5	2	0.25	247	0.0216	10000
GO:0006661	phosphatidylinositol biosynthetic proces...	5	2	0.25	10	0.0216	0.0216
GO:0006641	triglyceride metabolic process	5	2	0.25	11	0.0216	0.0216
GO:0071692	protein localization to extracellular re...	13	3	0.64	248	0.0228	10000
GO:0035592	establishment of protein localization to...	13	3	0.64	249	0.0228	10000
GO:0009306	protein secretion	13	3	0.64	250	0.0228	10000
GO:0002790	peptide secretion	13	3	0.64	130	0.0228	0.2192
GO:0032984	protein-containing complex disassembly	24	4	1.18	251	0.0271	10000
GO:0070201	regulation of establishment of protein l...	24	4	1.18	252	0.0271	10000
GO:0019538	protein metabolic process	351	25	17.2	253	0.0279	10000
GO:0009894	regulation of catabolic process	36	5	1.76	254	0.0288	10000
GO:0006508	proteolysis	76	8	3.72	169	0.0299	0.3845
GO:0044260	cellular macromolecule metabolic process	499	33	24.45	223	0.0308	0.9822
GO:0009168	purine ribonucleoside monophosphate bios...	6	2	0.29	12	0.0313	0.0313
GO:0009127	purine nucleoside monophosphate biosynth...	6	2	0.29	255	0.0313	10000
GO:0016241	regulation of macroautophagy	6	2	0.29	13	0.0313	0.0313
GO:0072522	purine-containing compound biosynthetic ...	26	4	1.27	256	0.0354	10000
GO:0015031	protein transport	65	7	3.19	257	0.0370	10000
GO:0044237	cellular metabolic process	957	57	46.89	212	0.0394	0.9453
GO:0045017	glycerolipid biosynthetic process	16	3	0.78	174	0.0402	0.4198
GO:0002791	regulation of peptide secretion	7	2	0.34	258	0.0425	10000
GO:0042558	pteridine-containing compound metabolic ...	7	2	0.34	111	0.0425	0.1808
GO:0006892	post-Golgi vesicle-mediated transport	7	2	0.34	14	0.0425	0.0425
GO:0050708	regulation of protein secretion	7	2	0.34	15	0.0425	0.0425
GO:0015833	peptide transport	67	7	3.28	259	0.0427	10000
GO:0032880	regulation of protein localization	28	4	1.37	260	0.0450	10000
GO:0033036	macromolecule localization	145	12	7.11	208	0.0473	0.8581

## Sheet: BRO_pos_MF
GO.ID	Term	Annotated	Significant	Expected	Rank in Weight_Fisher	Elim_Fisher	Weight_Fisher
GO:0060590	ATPase regulator activity	3	2	0.16	1	0.0079	0.0079
GO:0016209	antioxidant activity	12	3	0.63	2	0.0217	0.0217
GO:0008092	cytoskeletal protein binding	34	5	1.78	52	0.0295	0.1970
GO:0001067	regulatory region nucleic acid binding	14	3	0.73	113	0.0333	10000
GO:0000976	transcription regulatory region sequence...	14	3	0.73	3	0.0333	0.0333
GO:0000987	cis-regulatory region sequence-specific ...	7	2	0.37	114	0.0481	10000
GO:0016684	oxidoreductase activity acting on perox…	7	2	0.37	4	0.0481	0.0481
GO:0008171	O-methyltransferase activity	7	2	0.37	34	0.0481	0.1480
GO:0008378	galactosyltransferase activity	7	2	0.37	5	0.0481	0.0481
